# Supplementary material for: [μ2-Bis(diphenyl­phosphanyl)methane][μ3-bis­(diphenyl­phosphanyl)meth­yl]trichlorido­tetra­gold(I) tetra­hydro­furan disolvate
Source: Acta Crystallogr Sect E Struct Rep Online. 2011 Jan 8;67(Pt 2):m150–1. doi: 10.1107/S1600536810054115 (PMC3051681; doi:10.1107/S1600536810054115)
Supplement: Supplementary file 1 [file e-67-0m150-sup1.cif]

##############################################################################
###                                                                        ###
###        Electronic paper (Acta Crystallographica Section E)             ###
###                                                                        ###
##############################################################################
#                                                                            #
# This CIF contains the data in a paper accepted for publication in Acta     #
# Crystallographica Section E. It conforms to the requirements of Notes      #
# for Authors for Section E, and has been peer reviewed under the auspices   #
# of the IUCr Commission on Journals.                                        #
#                                                                            #
# Full details of the Crystallographic Information File format               #
# are given in the paper "The Crystallographic Information File (CIF):       #
# a New Standard Archive File for Crystallography" by S. R. Hall, F. H.      #
# Allen and I. D. Brown [Acta Cryst. (1991), A47, 655-685].                  #
#                                                                            #
# The current version of the core CIF dictionary is obtainable from          #
# ftp://ftp.iucr.org/pub/cif_core.dic. The current version number is 2.4.    #
#                                                                            #
# Software is freely available for graphical display of the structure(s) in  #
# this CIF.  For information consult the CIF home page http://www.iucr.org/  #
# cif/home.html                                                              #
#                                                                            #
# This file may be used for bona fide research purposes within the           #
# scientific community so long as proper attribution is given to the journal # 
# article from which it was obtained.                                        #
#                                                                            #
##############################################################################
                                             
data_I
_audit_creation_method     SHELXL-97
_chemical_name_systematic
;
[\m~2~-Bis(diphenylphosphanyl)methane][\m~3~-bis(diphenylphosphanyl)methyl]\
trichloridotetragold(I) tetrahydrofuran disolvate
;
_chemical_name_common     ?
_chemical_formula_moiety     'C50 H43 Au4 Cl3 P4, 2(C4 H8 O)'
_chemical_formula_sum     'C58 H59 Au4 Cl3 O2 P4'
_chemical_formula_iupac     '[Au4 (C25 H21 P2) Cl3 (C25 H22 P2)], 2C4 H8 O'
_chemical_formula_weight     1806.15
_chemical_melting_point     ?
_symmetry_cell_setting     monoclinic
_symmetry_space_group_name_H-M     'P 21/n'
_symmetry_space_group_name_Hall     '-P 2yn'
loop_
    _symmetry_equiv_pos_as_xyz
    'x, y, z'
    '-x+1/2, y+1/2, -z+1/2'
    '-x, -y, -z'
    'x-1/2, -y-1/2, z-1/2'
_cell_length_a     14.9822(6)
_cell_length_b     14.6274(6)
_cell_length_c     27.1356(10)
_cell_angle_alpha     90.00
_cell_angle_beta     104.9810(10)
_cell_angle_gamma     90.00
_cell_volume     5744.7(4)
_cell_formula_units_Z     4
_cell_measurement_reflns_used     9747
_cell_measurement_theta_min     2.26
_cell_measurement_theta_max     28.3
_cell_measurement_temperature     100(2)
_exptl_crystal_description     block
_exptl_crystal_colour     colorless
_exptl_crystal_size_max     0.22
_exptl_crystal_size_mid     0.20
_exptl_crystal_size_min     0.18
_exptl_crystal_density_diffrn     2.088
_exptl_crystal_density_meas     ?
_exptl_crystal_density_method     'not measured'
_exptl_crystal_F_000     3400
_exptl_absorpt_coefficient_mu     10.47
_exptl_absorpt_correction_type     multi-scan
_exptl_absorpt_process_details     '(SADABS; Bruker, 1998)'
_exptl_absorpt_correction_T_min     0.115
_exptl_absorpt_correction_T_max     0.152
_exptl_special_details     ?
_diffrn_ambient_temperature     100(2)
_diffrn_radiation_type     MoK\a
_diffrn_radiation_wavelength     0.71073
_diffrn_radiation_source     'fine-focus sealed tube'
_diffrn_radiation_monochromator     graphite
_diffrn_measurement_device_type     'Bruker SMART CCD area-detector'
_diffrn_measurement_method     'phi and omega scans'
_diffrn_detector_area_resol_mean     ?
_diffrn_reflns_number     31460
_diffrn_reflns_av_R_equivalents     0.034
_diffrn_reflns_av_sigmaI/netI     0.039
_diffrn_reflns_theta_min     1.4
_diffrn_reflns_theta_max     25.5
_diffrn_reflns_theta_full     25.50
_diffrn_measured_fraction_theta_max     0.998
_diffrn_measured_fraction_theta_full     0.998
_diffrn_reflns_limit_h_min     -18
_diffrn_reflns_limit_h_max     15
_diffrn_reflns_limit_k_min     -17
_diffrn_reflns_limit_k_max     16
_diffrn_reflns_limit_l_min     -32
_diffrn_reflns_limit_l_max     32
_diffrn_standards_number     0
_diffrn_standards_interval_count     0
_diffrn_standards_interval_time     0
_diffrn_standards_decay_%     0
_refine_special_details
;
 Refinement of F^2^ against ALL reflections.  The weighted R-factor wR and
 goodness of fit S are based on F^2^, conventional R-factors R are based
 on F, with F set to zero for negative F^2^. The threshold expression of
 F^2^ > 2sigma(F^2^) is used only for calculating R-factors(gt) etc. and is
 not relevant to the choice of reflections for refinement.  R-factors based
 on F^2^ are statistically about twice as large as those based on F, and R-
 factors based on ALL data will be even larger.
;
_reflns_number_total     10683
_reflns_number_gt     9041
_reflns_threshold_expression     'I>2\s(I)'
_refine_ls_structure_factor_coef     Fsqd
_refine_ls_matrix_type     full
_refine_ls_R_factor_all     0.036
_refine_ls_R_factor_gt     0.027
_refine_ls_wR_factor_gt     0.056
_refine_ls_wR_factor_ref     0.058
_refine_ls_goodness_of_fit_ref     0.99
_refine_ls_restrained_S_all     0.99
_refine_ls_number_reflns     10683
_refine_ls_number_parameters     640
_refine_ls_number_restraints     0
_refine_ls_hydrogen_treatment     constr
_refine_ls_weighting_scheme     calc
_refine_ls_weighting_details
                 'calc w=1/[\s^2^(Fo^2^)+(0.0278P)^2^] where P=(Fo^2^+2Fc^2^)/3'
_atom_sites_solution_hydrogens     geom
_atom_sites_solution_primary     direct
_atom_sites_solution_secondary     difmap
_refine_ls_shift/su_max     0.002
_refine_ls_shift/su_mean     0.000
_refine_diff_density_max     1.32
_refine_diff_density_min     -0.61
_refine_ls_extinction_method     none
_refine_ls_extinction_coef     ?
loop_
    _atom_type_symbol
    _atom_type_description
    _atom_type_scat_dispersion_real
    _atom_type_scat_dispersion_imag
    _atom_type_scat_source
    'C' 'C' 0.0033 0.0016
                         'International Tables Vol C Tables 4.2.6.8 and 6.1.1.4'
    'H' 'H' 0.0000 0.0000
                         'International Tables Vol C Tables 4.2.6.8 and 6.1.1.4'
    'N' 'N' 0.0061 0.0033
                         'International Tables Vol C Tables 4.2.6.8 and 6.1.1.4'
    'P' 'P' 0.1023 0.0942
                         'International Tables Vol C Tables 4.2.6.8 and 6.1.1.4'
    'Au' 'Au' -2.0133 8.8022
                         'International Tables Vol C Tables 4.2.6.8 and 6.1.1.4'
    'Cl' 'Cl' 0.1484 0.1585
                         'International Tables Vol C Tables 4.2.6.8 and 6.1.1.4'
    'O' 'O' 0.0106 0.0060
                         'International Tables Vol C Tables 4.2.6.8 and 6.1.1.4'
_computing_data_collection     'SMART (Bruker, 1998)'
_computing_cell_refinement     'SAINT (Bruker, 1998)'
_computing_data_reduction     'SAINT (Bruker, 1998)'
_computing_structure_solution     'SHELXS97 (Sheldrick, 2008)'
_computing_structure_refinement     'SHELXL97 (Sheldrick, 2008)'
_computing_molecular_graphics     'SHELXTL (Sheldrick, 2008)'
_computing_publication_material     'SHELXTL (Sheldrick, 2008)'
loop_
    _atom_site_type_symbol
    _atom_site_label
    _atom_site_fract_x
    _atom_site_fract_y
    _atom_site_fract_z
    _atom_site_U_iso_or_equiv
    _atom_site_adp_type
    _atom_site_calc_flag
    _atom_site_refinement_flags
    _atom_site_occupancy
    _atom_site_disorder_assembly
    _atom_site_disorder_group
    Au Au1 0.821477(13) 0.165214(13) 0.399909(7) 0.01754(5) Uani d . 1 . .
    Au Au2 0.729665(13) 0.371899(13) 0.398530(7) 0.01955(5) Uani d . 1 . .
    Au Au3 0.830843(12) 0.267477(13) 0.528113(7) 0.01567(5) Uani d . 1 . .
    Au Au4 0.821891(13) 0.276224(13) 0.648058(8) 0.01946(5) Uani d . 1 . .
    Cl Cl1 0.92100(8) 0.18934(9) 0.34889(5) 0.0225(3) Uani d . 1 . .
    Cl Cl2 0.80684(10) 0.44543(10) 0.34719(5) 0.0330(3) Uani d . 1 . .
    Cl Cl4 0.70061(9) 0.17746(9) 0.63746(5) 0.0295(3) Uani d . 1 . .
    P P1 0.73048(9) 0.12581(9) 0.45001(5) 0.0168(3) Uani d . 1 . .
    P P2 0.64608(9) 0.31387(9) 0.44833(5) 0.0175(3) Uani d . 1 . .
    P P3 0.97673(9) 0.31433(9) 0.56659(5) 0.0161(3) Uani d . 1 . .
    P P4 0.93872(9) 0.37510(9) 0.66646(5) 0.0167(3) Uani d . 1 . .
    O O1 0.4371(3) 0.2321(3) 0.54344(19) 0.0568(13) Uani d . 1 . .
    O O2 0.4516(4) 0.4614(3) 0.26736(19) 0.0697(16) Uani d . 1 . .
    C C1 0.6251(3) 0.0689(3) 0.41479(18) 0.0180(11) Uani d . 1 . .
    C C2 0.5989(4) 0.0764(4) 0.3627(2) 0.0346(15) Uani d . 1 . .
    H H2A 0.6367 0.1085 0.3454 0.041 Uiso calc R 1 . .
    C C3 0.5162(4) 0.0368(5) 0.3354(2) 0.0451(18) Uani d . 1 . .
    H H3A 0.4968 0.0439 0.2994 0.054 Uiso calc R 1 . .
    C C4 0.4635(4) -0.0115(4) 0.3596(2) 0.0356(15) Uani d . 1 . .
    H H4A 0.4077 -0.0390 0.3406 0.043 Uiso calc R 1 . .
    C C5 0.4906(4) -0.0209(4) 0.4121(2) 0.0335(14) Uani d . 1 . .
    H H5A 0.4541 -0.0556 0.4291 0.040 Uiso calc R 1 . .
    C C6 0.5703(4) 0.0200(4) 0.4393(2) 0.0277(13) Uani d . 1 . .
    H H6A 0.5882 0.0147 0.4754 0.033 Uiso calc R 1 . .
    C C7 0.8515(4) -0.0167(4) 0.4873(2) 0.0282(13) Uani d . 1 . .
    H H7A 0.8688 -0.0110 0.4562 0.034 Uiso calc R 1 . .
    C C8 0.8916(4) -0.0829(4) 0.5219(2) 0.0406(16) Uani d . 1 . .
    H H8A 0.9359 -0.1231 0.5143 0.049 Uiso calc R 1 . .
    C C9 0.8682(4) -0.0914(4) 0.5676(2) 0.0323(14) Uani d . 1 . .
    H H9A 0.8961 -0.1376 0.5912 0.039 Uiso calc R 1 . .
    C C10 0.8047(4) -0.0332(4) 0.5790(2) 0.0304(13) Uani d . 1 . .
    H H10A 0.7889 -0.0390 0.6105 0.036 Uiso calc R 1 . .
    C C11 0.7632(4) 0.0346(3) 0.54457(19) 0.0228(12) Uani d . 1 . .
    H H11A 0.7199 0.0756 0.5527 0.027 Uiso calc R 1 . .
    C C12 0.7862(3) 0.0416(3) 0.49766(18) 0.0190(11) Uani d . 1 . .
    C C13 0.7005(3) 0.2186(3) 0.48621(18) 0.0150(10) Uani d . 1 . .
    H H13A 0.6628 0.1967 0.5094 0.018 Uiso calc R 1 . .
    C C14 0.5300(3) 0.2836(3) 0.4117(2) 0.0230(12) Uani d . 1 . .
    C C15 0.4999(4) 0.3097(4) 0.3611(2) 0.0353(15) Uani d . 1 . .
    H H15A 0.5399 0.3431 0.3456 0.042 Uiso calc R 1 . .
    C C16 0.4112(4) 0.2871(5) 0.3327(3) 0.0431(17) Uani d . 1 . .
    H H16A 0.3900 0.3058 0.2982 0.052 Uiso calc R 1 . .
    C C17 0.3556(5) 0.2382(5) 0.3550(3) 0.0507(19) Uani d . 1 . .
    H H17A 0.2950 0.2233 0.3355 0.061 Uiso calc R 1 . .
    C C18 0.3839(4) 0.2096(4) 0.4047(3) 0.0422(17) Uani d . 1 . .
    H H18A 0.3442 0.1736 0.4191 0.051 Uiso calc R 1 . .
    C C19 0.4719(4) 0.2338(4) 0.4341(3) 0.0336(14) Uani d . 1 . .
    H H19A 0.4917 0.2164 0.4689 0.040 Uiso calc R 1 . .
    C C20 0.6101(3) 0.4881(3) 0.4785(2) 0.0230(12) Uani d . 1 . .
    H H20A 0.6003 0.5029 0.4434 0.028 Uiso calc R 1 . .
    C C21 0.6037(4) 0.5561(4) 0.5126(2) 0.0282(13) Uani d . 1 . .
    H H21A 0.5884 0.6168 0.5009 0.034 Uiso calc R 1 . .
    C C22 0.6198(3) 0.5354(4) 0.5637(2) 0.0280(13) Uani d . 1 . .
    H H22A 0.6185 0.5824 0.5876 0.034 Uiso calc R 1 . .
    C C23 0.6378(4) 0.4463(4) 0.5800(2) 0.0303(13) Uani d . 1 . .
    H H23A 0.6470 0.4322 0.6152 0.036 Uiso calc R 1 . .
    C C24 0.6427(3) 0.3773(4) 0.5459(2) 0.0233(12) Uani d . 1 . .
    H H24A 0.6542 0.3160 0.5574 0.028 Uiso calc R 1 . .
    C C25 0.6304(3) 0.3988(3) 0.49429(19) 0.0190(11) Uani d . 1 . .
    C C26 1.0386(3) 0.3562(3) 0.52206(19) 0.0171(11) Uani d . 1 . .
    C C27 1.0185(4) 0.3184(3) 0.47360(19) 0.0215(12) Uani d . 1 . .
    H H27A 0.9694 0.2757 0.4638 0.026 Uiso calc R 1 . .
    C C28 1.0685(4) 0.3417(4) 0.4394(2) 0.0246(12) Uani d . 1 . .
    H H28A 1.0538 0.3152 0.4063 0.030 Uiso calc R 1 . .
    C C29 1.1403(3) 0.4036(4) 0.4535(2) 0.0236(12) Uani d . 1 . .
    H H29A 1.1767 0.4183 0.4306 0.028 Uiso calc R 1 . .
    C C30 1.1587(4) 0.4440(4) 0.5008(2) 0.0287(13) Uani d . 1 . .
    H H30A 1.2064 0.4883 0.5100 0.034 Uiso calc R 1 . .
    C C31 1.1088(4) 0.4211(4) 0.5351(2) 0.0271(13) Uani d . 1 . .
    H H31A 1.1222 0.4496 0.5677 0.033 Uiso calc R 1 . .
    C C32 1.1373(4) 0.2379(4) 0.6298(2) 0.0248(12) Uani d . 1 . .
    H H32A 1.1635 0.2973 0.6307 0.030 Uiso calc R 1 . .
    C C33 1.1891(4) 0.1670(4) 0.6566(2) 0.0280(13) Uani d . 1 . .
    H H33A 1.2502 0.1780 0.6765 0.034 Uiso calc R 1 . .
    C C34 1.1521(4) 0.0800(4) 0.6544(2) 0.0280(13) Uani d . 1 . .
    H H34A 1.1883 0.0315 0.6725 0.034 Uiso calc R 1 . .
    C C35 1.0638(4) 0.0636(3) 0.6265(2) 0.0266(13) Uani d . 1 . .
    H H35A 1.0388 0.0037 0.6251 0.032 Uiso calc R 1 . .
    C C36 1.0102(4) 0.1348(3) 0.59980(19) 0.0207(11) Uani d . 1 . .
    H H36A 0.9486 0.1235 0.5805 0.025 Uiso calc R 1 . .
    C C37 1.0472(3) 0.2224(3) 0.60168(19) 0.0186(11) Uani d . 1 . .
    C C38 0.9833(3) 0.4068(3) 0.61248(18) 0.0163(11) Uani d . 1 . .
    H H38A 1.0485 0.4260 0.6253 0.020 Uiso calc R 1 . .
    H H38B 0.9478 0.4598 0.5949 0.020 Uiso calc R 1 . .
    C C39 0.9083(3) 0.4827(3) 0.69037(18) 0.0182(11) Uani d . 1 . .
    C C40 0.9591(3) 0.5624(3) 0.68955(19) 0.0211(11) Uani d . 1 . .
    H H40A 1.0100 0.5619 0.6747 0.025 Uiso calc R 1 . .
    C C41 0.9355(4) 0.6418(4) 0.7103(2) 0.0272(13) Uani d . 1 . .
    H H41A 0.9708 0.6956 0.7100 0.033 Uiso calc R 1 . .
    C C42 0.8605(4) 0.6442(4) 0.7316(2) 0.0303(13) Uani d . 1 . .
    H H42A 0.8445 0.6992 0.7458 0.036 Uiso calc R 1 . .
    C C43 0.8097(4) 0.5655(4) 0.7319(2) 0.0303(13) Uani d . 1 . .
    H H43A 0.7583 0.5666 0.7463 0.036 Uiso calc R 1 . .
    C C44 0.8327(3) 0.4859(4) 0.71156(19) 0.0228(12) Uani d . 1 . .
    H H44A 0.7970 0.4324 0.7119 0.027 Uiso calc R 1 . .
    C C45 1.0375(4) 0.2417(4) 0.73054(19) 0.0224(12) Uani d . 1 . .
    H H45A 0.9816 0.2076 0.7215 0.027 Uiso calc R 1 . .
    C C46 1.1162(4) 0.2022(4) 0.76134(19) 0.0245(12) Uani d . 1 . .
    H H46A 1.1150 0.1412 0.7732 0.029 Uiso calc R 1 . .
    C C47 1.1964(4) 0.2527(3) 0.77444(19) 0.0235(12) Uani d . 1 . .
    H H47A 1.2511 0.2258 0.7951 0.028 Uiso calc R 1 . .
    C C48 1.1986(4) 0.3414(4) 0.75816(19) 0.0243(12) Uani d . 1 . .
    H H48A 1.2544 0.3755 0.7680 0.029 Uiso calc R 1 . .
    C C49 1.1199(3) 0.3813(4) 0.72746(19) 0.0199(11) Uani d . 1 . .
    H H49A 1.1209 0.4429 0.7165 0.024 Uiso calc R 1 . .
    C C50 1.0389(3) 0.3297(3) 0.71279(18) 0.0162(11) Uani d . 1 . .
    C C51 0.4491(5) 0.2656(5) 0.5949(3) 0.054(2) Uani d . 1 . .
    H H51A 0.4890 0.3206 0.6008 0.065 Uiso calc R 1 . .
    H H51B 0.4780 0.2182 0.6200 0.065 Uiso calc R 1 . .
    C C52 0.3534(5) 0.2887(6) 0.5999(3) 0.070(3) Uani d . 1 . .
    H H52A 0.3490 0.2831 0.6356 0.084 Uiso calc R 1 . .
    H H52B 0.3338 0.3508 0.5870 0.084 Uiso calc R 1 . .
    C C53 0.2995(6) 0.2156(7) 0.5663(3) 0.077(3) Uani d . 1 . .
    H H53A 0.3036 0.1570 0.5851 0.093 Uiso calc R 1 . .
    H H53B 0.2337 0.2332 0.5540 0.093 Uiso calc R 1 . .
    C C54 0.3414(5) 0.2074(5) 0.5243(3) 0.058(2) Uani d . 1 . .
    H H54A 0.3360 0.1439 0.5112 0.069 Uiso calc R 1 . .
    H H54B 0.3106 0.2488 0.4961 0.069 Uiso calc R 1 . .
    C C55 0.4912(7) 0.5337(6) 0.3012(3) 0.080(3) Uani d . 1 . .
    H H55A 0.5592 0.5338 0.3070 0.096 Uiso calc R 1 . .
    H H55B 0.4766 0.5255 0.3344 0.096 Uiso calc R 1 . .
    C C56 0.4515(8) 0.6222(6) 0.2772(3) 0.112(4) Uani d . 1 . .
    H H56A 0.5011 0.6650 0.2744 0.134 Uiso calc R 1 . .
    H H56B 0.4128 0.6515 0.2972 0.134 Uiso calc R 1 . .
    C C57 0.3939(5) 0.5940(5) 0.2249(3) 0.0517(18) Uani d . 1 . .
    H H57A 0.3272 0.5945 0.2235 0.062 Uiso calc R 1 . .
    H H57B 0.4049 0.6350 0.1981 0.062 Uiso calc R 1 . .
    C C58 0.4262(6) 0.5006(5) 0.2190(3) 0.058(2) Uani d . 1 . .
    H H58A 0.3763 0.4645 0.1963 0.070 Uiso calc R 1 . .
    H H58B 0.4797 0.5023 0.2040 0.070 Uiso calc R 1 . .
loop_
    _atom_site_aniso_label
    _atom_site_aniso_U_11
    _atom_site_aniso_U_22
    _atom_site_aniso_U_33
    _atom_site_aniso_U_12
    _atom_site_aniso_U_13
    _atom_site_aniso_U_23
    Au1 0.01512(11) 0.01976(11) 0.01662(11) -0.00144(8) 0.00206(8) -0.00055(8)
    Au2 0.02057(11) 0.01999(11) 0.01713(11) -0.00422(8) 0.00314(9) -0.00074(8)
    Au3 0.01249(10) 0.01809(10) 0.01494(11) -0.00262(7) 0.00085(8) -0.00149(7)
    Au4 0.01640(11) 0.02231(11) 0.01836(11) -0.00511(8) 0.00215(9) 0.00039(8)
    Cl1 0.0166(7) 0.0295(7) 0.0206(7) 0.0000(5) 0.0035(5) 0.0009(5)
    Cl2 0.0441(9) 0.0331(8) 0.0253(8) -0.0208(6) 0.0152(7) -0.0065(6)
    Cl4 0.0243(7) 0.0347(8) 0.0292(8) -0.0154(6) 0.0063(6) -0.0004(6)
    P1 0.0166(7) 0.0174(7) 0.0146(7) -0.0021(5) 0.0011(6) -0.0001(5)
    P2 0.0131(7) 0.0199(7) 0.0173(7) -0.0013(5) -0.0003(6) -0.0008(5)
    P3 0.0141(7) 0.0179(7) 0.0154(7) -0.0029(5) 0.0022(6) -0.0009(5)
    P4 0.0156(7) 0.0178(7) 0.0151(7) -0.0014(5) 0.0010(6) 0.0008(5)
    O1 0.053(3) 0.062(3) 0.057(3) 0.003(2) 0.017(3) -0.002(3)
    O2 0.115(5) 0.045(3) 0.049(3) 0.027(3) 0.019(3) 0.008(3)
    C1 0.020(3) 0.015(3) 0.016(3) -0.003(2) 0.000(2) -0.001(2)
    C2 0.034(4) 0.048(4) 0.019(3) -0.026(3) 0.002(3) 0.006(3)
    C3 0.049(4) 0.063(5) 0.017(3) -0.029(3) -0.003(3) 0.000(3)
    C4 0.027(3) 0.046(4) 0.028(3) -0.023(3) -0.003(3) -0.001(3)
    C5 0.033(4) 0.039(4) 0.029(3) -0.018(3) 0.010(3) 0.001(3)
    C6 0.026(3) 0.037(3) 0.016(3) -0.011(3) -0.002(2) -0.001(2)
    C7 0.034(3) 0.027(3) 0.022(3) 0.007(2) 0.004(3) -0.001(2)
    C8 0.039(4) 0.037(4) 0.041(4) 0.019(3) 0.002(3) 0.002(3)
    C9 0.033(4) 0.023(3) 0.032(3) 0.002(3) -0.008(3) 0.010(3)
    C10 0.034(3) 0.027(3) 0.026(3) -0.005(3) 0.000(3) 0.005(2)
    C11 0.021(3) 0.019(3) 0.023(3) -0.004(2) -0.002(2) 0.000(2)
    C12 0.019(3) 0.020(3) 0.014(3) -0.004(2) -0.002(2) 0.001(2)
    C13 0.008(2) 0.022(3) 0.013(3) -0.0027(19) 0.001(2) 0.000(2)
    C14 0.017(3) 0.018(3) 0.031(3) 0.003(2) 0.000(2) -0.002(2)
    C15 0.026(3) 0.048(4) 0.027(3) 0.006(3) 0.000(3) -0.010(3)
    C16 0.023(3) 0.058(5) 0.041(4) 0.005(3) -0.005(3) -0.010(3)
    C17 0.028(4) 0.042(4) 0.065(5) 0.003(3) -0.020(4) -0.010(4)
    C18 0.027(4) 0.033(4) 0.062(5) -0.012(3) 0.002(3) 0.004(3)
    C19 0.019(3) 0.025(3) 0.051(4) 0.000(2) 0.000(3) 0.000(3)
    C20 0.017(3) 0.023(3) 0.029(3) 0.000(2) 0.007(2) 0.000(2)
    C21 0.021(3) 0.024(3) 0.041(4) -0.002(2) 0.010(3) 0.000(3)
    C22 0.014(3) 0.034(3) 0.034(3) -0.002(2) 0.003(3) -0.014(3)
    C23 0.022(3) 0.045(4) 0.023(3) 0.007(3) 0.004(3) -0.006(3)
    C24 0.017(3) 0.026(3) 0.026(3) 0.003(2) 0.004(2) -0.002(2)
    C25 0.011(3) 0.022(3) 0.023(3) -0.006(2) 0.003(2) -0.003(2)
    C26 0.017(3) 0.016(3) 0.017(3) 0.005(2) 0.002(2) 0.004(2)
    C27 0.022(3) 0.020(3) 0.023(3) -0.004(2) 0.005(2) 0.003(2)
    C28 0.029(3) 0.024(3) 0.020(3) -0.002(2) 0.005(3) -0.004(2)
    C29 0.017(3) 0.030(3) 0.025(3) 0.005(2) 0.007(2) 0.006(2)
    C30 0.022(3) 0.034(3) 0.030(3) -0.009(2) 0.006(3) -0.005(3)
    C31 0.019(3) 0.040(3) 0.021(3) -0.011(2) 0.003(2) -0.007(3)
    C32 0.020(3) 0.026(3) 0.026(3) -0.004(2) 0.001(2) -0.006(2)
    C33 0.015(3) 0.034(3) 0.030(3) 0.005(2) -0.003(3) -0.003(3)
    C34 0.032(3) 0.027(3) 0.025(3) 0.011(2) 0.008(3) 0.003(2)
    C35 0.037(4) 0.014(3) 0.029(3) 0.000(2) 0.008(3) 0.002(2)
    C36 0.024(3) 0.019(3) 0.019(3) -0.002(2) 0.005(2) -0.003(2)
    C37 0.017(3) 0.020(3) 0.017(3) 0.002(2) 0.001(2) -0.002(2)
    C38 0.015(3) 0.016(3) 0.018(3) -0.002(2) 0.004(2) -0.002(2)
    C39 0.019(3) 0.019(3) 0.015(3) 0.004(2) 0.001(2) 0.002(2)
    C40 0.021(3) 0.023(3) 0.019(3) 0.002(2) 0.004(2) 0.003(2)
    C41 0.027(3) 0.019(3) 0.033(3) -0.004(2) 0.005(3) 0.001(2)
    C42 0.030(3) 0.032(3) 0.029(3) 0.007(3) 0.008(3) -0.005(3)
    C43 0.031(3) 0.036(4) 0.025(3) 0.006(3) 0.009(3) 0.000(3)
    C44 0.018(3) 0.029(3) 0.021(3) -0.002(2) 0.005(2) -0.001(2)
    C45 0.025(3) 0.026(3) 0.016(3) -0.004(2) 0.007(2) -0.001(2)
    C46 0.030(3) 0.024(3) 0.017(3) 0.005(2) 0.001(2) 0.005(2)
    C47 0.027(3) 0.024(3) 0.015(3) 0.005(2) -0.002(2) -0.001(2)
    C48 0.020(3) 0.031(3) 0.018(3) -0.005(2) -0.001(2) -0.003(2)
    C49 0.019(3) 0.022(3) 0.016(3) -0.005(2) 0.001(2) -0.001(2)
    C50 0.017(3) 0.021(3) 0.009(2) -0.001(2) 0.000(2) 0.000(2)
    C51 0.050(5) 0.074(6) 0.043(4) -0.007(4) 0.017(4) -0.006(4)
    C52 0.051(5) 0.098(7) 0.073(6) -0.031(4) 0.037(5) -0.020(5)
    C53 0.077(6) 0.105(8) 0.061(6) -0.028(5) 0.036(5) -0.040(5)
    C54 0.048(5) 0.053(5) 0.075(6) -0.017(4) 0.022(4) -0.008(4)
    C55 0.115(8) 0.070(6) 0.045(5) 0.032(5) 0.002(5) 0.000(4)
    C56 0.195(12) 0.051(6) 0.057(6) 0.022(6) -0.025(7) 0.005(4)
    C57 0.062(5) 0.041(4) 0.050(5) 0.001(3) 0.011(4) 0.009(3)
    C58 0.078(6) 0.055(5) 0.043(5) 0.014(4) 0.019(4) 0.003(4)
_geom_special_details
;
 All esds (except the esd in the dihedral angle between two l.s. planes)
 are estimated using the full covariance matrix.  The cell esds are taken
 into account individually in the estimation of esds in distances, angles
 and torsion angles; correlations between esds in cell parameters are only
 used when they are defined by crystal symmetry.  An approximate (isotropic)
 treatment of cell esds is used for estimating esds involving l.s. planes.
;
loop_
    _geom_bond_atom_site_label_1
    _geom_bond_atom_site_label_2
    _geom_bond_site_symmetry_2
    _geom_bond_distance
    _geom_bond_publ_flag
    Au1 P1 . 2.2356(13) ?
    Au1 Cl1 . 2.3091(12) ?
    Au1 Au2 . 3.3177(3) ?
    Au2 P2 . 2.2338(13) ?
    Au2 Cl2 . 2.2950(13) ?
    Au3 C13 . 2.114(5) ?
    Au3 P3 . 2.2710(13) ?
    Au3 Au4 . 3.2945(3) ?
    Au4 P4 . 2.2256(13) ?
    Au4 Cl4 . 2.2806(12) ?
    P1 C13 . 1.800(5) ?
    P1 C1 . 1.822(5) ?
    P1 C12 . 1.825(5) ?
    P2 C13 . 1.797(5) ?
    P2 C25 . 1.818(5) ?
    P2 C14 . 1.820(5) ?
    P3 C26 . 1.809(5) ?
    P3 C37 . 1.819(5) ?
    P3 C38 . 1.823(5) ?
    P4 C39 . 1.805(5) ?
    P4 C50 . 1.816(5) ?
    P4 C38 . 1.820(5) ?
    O1 C54 . 1.439(8) ?
    O1 C51 . 1.447(8) ?
    O2 C58 . 1.391(8) ?
    O2 C55 . 1.424(9) ?
    C1 C2 . 1.369(7) ?
    C1 C6 . 1.381(7) ?
    C2 C3 . 1.394(8) ?
    C2 H2A . 0.9500 ?
    C3 C4 . 1.351(8) ?
    C3 H3A . 0.9500 ?
    C4 C5 . 1.382(8) ?
    C4 H4A . 0.9500 ?
    C5 C6 . 1.369(7) ?
    C5 H5A . 0.9500 ?
    C6 H6A . 0.9500 ?
    C7 C8 . 1.374(8) ?
    C7 C12 . 1.379(7) ?
    C7 H7A . 0.9500 ?
    C8 C9 . 1.379(8) ?
    C8 H8A . 0.9500 ?
    C9 C10 . 1.370(8) ?
    C9 H9A . 0.9500 ?
    C10 C11 . 1.393(7) ?
    C10 H10A . 0.9500 ?
    C11 C12 . 1.405(7) ?
    C11 H11A . 0.9500 ?
    C13 H13A . 1.0000 ?
    C14 C15 . 1.385(8) ?
    C14 C19 . 1.389(7) ?
    C15 C16 . 1.392(8) ?
    C15 H15A . 0.9500 ?
    C16 C17 . 1.352(9) ?
    C16 H16A . 0.9500 ?
    C17 C18 . 1.371(9) ?
    C17 H17A . 0.9500 ?
    C18 C19 . 1.399(8) ?
    C18 H18A . 0.9500 ?
    C19 H19A . 0.9500 ?
    C20 C21 . 1.378(7) ?
    C20 C25 . 1.384(7) ?
    C20 H20A . 0.9500 ?
    C21 C22 . 1.378(8) ?
    C21 H21A . 0.9500 ?
    C22 C23 . 1.380(8) ?
    C22 H22A . 0.9500 ?
    C23 C24 . 1.385(7) ?
    C23 H23A . 0.9500 ?
    C24 C25 . 1.401(7) ?
    C24 H24A . 0.9500 ?
    C26 C27 . 1.386(7) ?
    C26 C31 . 1.393(7) ?
    C27 C28 . 1.378(7) ?
    C27 H27A . 0.9500 ?
    C28 C29 . 1.382(7) ?
    C28 H28A . 0.9500 ?
    C29 C30 . 1.375(7) ?
    C29 H29A . 0.9500 ?
    C30 C31 . 1.377(7) ?
    C30 H30A . 0.9500 ?
    C31 H31A . 0.9500 ?
    C32 C33 . 1.384(7) ?
    C32 C37 . 1.387(7) ?
    C32 H32A . 0.9500 ?
    C33 C34 . 1.382(8) ?
    C33 H33A . 0.9500 ?
    C34 C35 . 1.366(7) ?
    C34 H34A . 0.9500 ?
    C35 C36 . 1.397(7) ?
    C35 H35A . 0.9500 ?
    C36 C37 . 1.393(7) ?
    C36 H36A . 0.9500 ?
    C38 H38A . 0.9900 ?
    C38 H38B . 0.9900 ?
    C39 C40 . 1.396(7) ?
    C39 C44 . 1.397(7) ?
    C40 C41 . 1.376(7) ?
    C40 H40A . 0.9500 ?
    C41 C42 . 1.391(8) ?
    C41 H41A . 0.9500 ?
    C42 C43 . 1.381(8) ?
    C42 H42A . 0.9500 ?
    C43 C44 . 1.371(7) ?
    C43 H43A . 0.9500 ?
    C44 H44A . 0.9500 ?
    C45 C50 . 1.377(7) ?
    C45 C46 . 1.384(7) ?
    C45 H45A . 0.9500 ?
    C46 C47 . 1.377(7) ?
    C46 H46A . 0.9500 ?
    C47 C48 . 1.373(7) ?
    C47 H47A . 0.9500 ?
    C48 C49 . 1.385(7) ?
    C48 H48A . 0.9500 ?
    C49 C50 . 1.396(7) ?
    C49 H49A . 0.9500 ?
    C51 C52 . 1.513(9) ?
    C51 H51A . 0.9900 ?
    C51 H51B . 0.9900 ?
    C52 C53 . 1.499(10) ?
    C52 H52A . 0.9900 ?
    C52 H52B . 0.9900 ?
    C53 C54 . 1.443(9) ?
    C53 H53A . 0.9900 ?
    C53 H53B . 0.9900 ?
    C54 H54A . 0.9900 ?
    C54 H54B . 0.9900 ?
    C55 C56 . 1.501(11) ?
    C55 H55A . 0.9900 ?
    C55 H55B . 0.9900 ?
    C56 C57 . 1.514(10) ?
    C56 H56A . 0.9900 ?
    C56 H56B . 0.9900 ?
    C57 C58 . 1.472(9) ?
    C57 H57A . 0.9900 ?
    C57 H57B . 0.9900 ?
    C58 H58A . 0.9900 ?
    C58 H58B . 0.9900 ?
loop_
    _geom_angle_atom_site_label_1
    _geom_angle_atom_site_label_2
    _geom_angle_atom_site_label_3
    _geom_angle_site_symmetry_1
    _geom_angle_site_symmetry_3
    _geom_angle
    _geom_angle_publ_flag
    P1 Au1 Cl1 . . 173.66(5) ?
    P1 Au1 Au2 . . 85.73(3) ?
    Cl1 Au1 Au2 . . 100.61(3) ?
    P2 Au2 Cl2 . . 173.98(5) ?
    P2 Au2 Au1 . . 86.70(3) ?
    Cl2 Au2 Au1 . . 99.29(4) ?
    C13 Au3 P3 . . 174.14(13) ?
    C13 Au3 Au4 . . 106.05(13) ?
    P3 Au3 Au4 . . 79.29(3) ?
    P4 Au4 Cl4 . . 174.11(5) ?
    P4 Au4 Au3 . . 90.94(3) ?
    Cl4 Au4 Au3 . . 94.90(3) ?
    C13 P1 C1 . . 109.0(2) ?
    C13 P1 C12 . . 104.8(2) ?
    C1 P1 C12 . . 103.8(2) ?
    C13 P1 Au1 . . 114.53(16) ?
    C1 P1 Au1 . . 112.38(16) ?
    C12 P1 Au1 . . 111.48(17) ?
    C13 P2 C25 . . 104.9(2) ?
    C13 P2 C14 . . 110.6(2) ?
    C25 P2 C14 . . 105.4(2) ?
    C13 P2 Au2 . . 113.49(16) ?
    C25 P2 Au2 . . 110.31(16) ?
    C14 P2 Au2 . . 111.61(18) ?
    C26 P3 C37 . . 105.7(2) ?
    C26 P3 C38 . . 105.0(2) ?
    C37 P3 C38 . . 105.6(2) ?
    C26 P3 Au3 . . 113.18(17) ?
    C37 P3 Au3 . . 112.17(17) ?
    C38 P3 Au3 . . 114.40(16) ?
    C39 P4 C50 . . 108.1(2) ?
    C39 P4 C38 . . 104.3(2) ?
    C50 P4 C38 . . 104.0(2) ?
    C39 P4 Au4 . . 112.97(17) ?
    C50 P4 Au4 . . 112.27(16) ?
    C38 P4 Au4 . . 114.55(16) ?
    C54 O1 C51 . . 107.4(5) ?
    C58 O2 C55 . . 105.6(6) ?
    C2 C1 C6 . . 119.4(5) ?
    C2 C1 P1 . . 118.9(4) ?
    C6 C1 P1 . . 121.7(4) ?
    C1 C2 C3 . . 119.6(5) ?
    C1 C2 H2A . . 120.2 ?
    C3 C2 H2A . . 120.2 ?
    C4 C3 C2 . . 120.6(6) ?
    C4 C3 H3A . . 119.7 ?
    C2 C3 H3A . . 119.7 ?
    C3 C4 C5 . . 120.0(5) ?
    C3 C4 H4A . . 120.0 ?
    C5 C4 H4A . . 120.0 ?
    C6 C5 C4 . . 119.7(5) ?
    C6 C5 H5A . . 120.1 ?
    C4 C5 H5A . . 120.1 ?
    C5 C6 C1 . . 120.7(5) ?
    C5 C6 H6A . . 119.7 ?
    C1 C6 H6A . . 119.7 ?
    C8 C7 C12 . . 120.3(5) ?
    C8 C7 H7A . . 119.9 ?
    C12 C7 H7A . . 119.9 ?
    C7 C8 C9 . . 120.7(6) ?
    C7 C8 H8A . . 119.7 ?
    C9 C8 H8A . . 119.7 ?
    C10 C9 C8 . . 119.9(5) ?
    C10 C9 H9A . . 120.1 ?
    C8 C9 H9A . . 120.1 ?
    C9 C10 C11 . . 120.5(5) ?
    C9 C10 H10A . . 119.7 ?
    C11 C10 H10A . . 119.7 ?
    C10 C11 C12 . . 119.1(5) ?
    C10 C11 H11A . . 120.4 ?
    C12 C11 H11A . . 120.4 ?
    C7 C12 C11 . . 119.5(5) ?
    C7 C12 P1 . . 119.4(4) ?
    C11 C12 P1 . . 121.1(4) ?
    P2 C13 P1 . . 114.4(3) ?
    P2 C13 Au3 . . 105.4(2) ?
    P1 C13 Au3 . . 102.8(2) ?
    P2 C13 H13A . . 111.3 ?
    P1 C13 H13A . . 111.3 ?
    Au3 C13 H13A . . 111.3 ?
    C15 C14 C19 . . 119.8(5) ?
    C15 C14 P2 . . 119.7(4) ?
    C19 C14 P2 . . 120.5(4) ?
    C14 C15 C16 . . 120.2(6) ?
    C14 C15 H15A . . 119.9 ?
    C16 C15 H15A . . 119.9 ?
    C17 C16 C15 . . 119.3(7) ?
    C17 C16 H16A . . 120.3 ?
    C15 C16 H16A . . 120.3 ?
    C16 C17 C18 . . 122.1(6) ?
    C16 C17 H17A . . 119.0 ?
    C18 C17 H17A . . 119.0 ?
    C17 C18 C19 . . 119.3(6) ?
    C17 C18 H18A . . 120.3 ?
    C19 C18 H18A . . 120.3 ?
    C14 C19 C18 . . 119.3(6) ?
    C14 C19 H19A . . 120.3 ?
    C18 C19 H19A . . 120.3 ?
    C21 C20 C25 . . 121.5(5) ?
    C21 C20 H20A . . 119.3 ?
    C25 C20 H20A . . 119.3 ?
    C20 C21 C22 . . 119.4(5) ?
    C20 C21 H21A . . 120.3 ?
    C22 C21 H21A . . 120.3 ?
    C21 C22 C23 . . 120.0(5) ?
    C21 C22 H22A . . 120.0 ?
    C23 C22 H22A . . 120.0 ?
    C22 C23 C24 . . 120.8(5) ?
    C22 C23 H23A . . 119.6 ?
    C24 C23 H23A . . 119.6 ?
    C23 C24 C25 . . 119.2(5) ?
    C23 C24 H24A . . 120.4 ?
    C25 C24 H24A . . 120.4 ?
    C20 C25 C24 . . 118.9(5) ?
    C20 C25 P2 . . 119.3(4) ?
    C24 C25 P2 . . 121.7(4) ?
    C27 C26 C31 . . 118.6(5) ?
    C27 C26 P3 . . 118.4(4) ?
    C31 C26 P3 . . 123.0(4) ?
    C28 C27 C26 . . 121.2(5) ?
    C28 C27 H27A . . 119.4 ?
    C26 C27 H27A . . 119.4 ?
    C27 C28 C29 . . 119.6(5) ?
    C27 C28 H28A . . 120.2 ?
    C29 C28 H28A . . 120.2 ?
    C30 C29 C28 . . 119.6(5) ?
    C30 C29 H29A . . 120.2 ?
    C28 C29 H29A . . 120.2 ?
    C29 C30 C31 . . 121.0(5) ?
    C29 C30 H30A . . 119.5 ?
    C31 C30 H30A . . 119.5 ?
    C30 C31 C26 . . 120.0(5) ?
    C30 C31 H31A . . 120.0 ?
    C26 C31 H31A . . 120.0 ?
    C33 C32 C37 . . 120.0(5) ?
    C33 C32 H32A . . 120.0 ?
    C37 C32 H32A . . 120.0 ?
    C34 C33 C32 . . 120.3(5) ?
    C34 C33 H33A . . 119.9 ?
    C32 C33 H33A . . 119.9 ?
    C35 C34 C33 . . 120.3(5) ?
    C35 C34 H34A . . 119.8 ?
    C33 C34 H34A . . 119.8 ?
    C34 C35 C36 . . 120.1(5) ?
    C34 C35 H35A . . 120.0 ?
    C36 C35 H35A . . 120.0 ?
    C37 C36 C35 . . 119.8(5) ?
    C37 C36 H36A . . 120.1 ?
    C35 C36 H36A . . 120.1 ?
    C32 C37 C36 . . 119.5(5) ?
    C32 C37 P3 . . 121.2(4) ?
    C36 C37 P3 . . 119.3(4) ?
    P4 C38 P3 . . 113.3(3) ?
    P4 C38 H38A . . 108.9 ?
    P3 C38 H38A . . 108.9 ?
    P4 C38 H38B . . 108.9 ?
    P3 C38 H38B . . 108.9 ?
    H38A C38 H38B . . 107.7 ?
    C40 C39 C44 . . 118.8(5) ?
    C40 C39 P4 . . 122.2(4) ?
    C44 C39 P4 . . 119.0(4) ?
    C41 C40 C39 . . 119.9(5) ?
    C41 C40 H40A . . 120.0 ?
    C39 C40 H40A . . 120.0 ?
    C40 C41 C42 . . 120.9(5) ?
    C40 C41 H41A . . 119.6 ?
    C42 C41 H41A . . 119.6 ?
    C43 C42 C41 . . 119.1(5) ?
    C43 C42 H42A . . 120.4 ?
    C41 C42 H42A . . 120.4 ?
    C44 C43 C42 . . 120.6(5) ?
    C44 C43 H43A . . 119.7 ?
    C42 C43 H43A . . 119.7 ?
    C43 C44 C39 . . 120.7(5) ?
    C43 C44 H44A . . 119.7 ?
    C39 C44 H44A . . 119.7 ?
    C50 C45 C46 . . 120.9(5) ?
    C50 C45 H45A . . 119.5 ?
    C46 C45 H45A . . 119.5 ?
    C47 C46 C45 . . 118.9(5) ?
    C47 C46 H46A . . 120.6 ?
    C45 C46 H46A . . 120.6 ?
    C48 C47 C46 . . 121.0(5) ?
    C48 C47 H47A . . 119.5 ?
    C46 C47 H47A . . 119.5 ?
    C47 C48 C49 . . 120.3(5) ?
    C47 C48 H48A . . 119.9 ?
    C49 C48 H48A . . 119.9 ?
    C48 C49 C50 . . 119.1(5) ?
    C48 C49 H49A . . 120.4 ?
    C50 C49 H49A . . 120.4 ?
    C45 C50 C49 . . 119.7(5) ?
    C45 C50 P4 . . 120.0(4) ?
    C49 C50 P4 . . 120.1(4) ?
    O1 C51 C52 . . 106.1(6) ?
    O1 C51 H51A . . 110.5 ?
    C52 C51 H51A . . 110.5 ?
    O1 C51 H51B . . 110.5 ?
    C52 C51 H51B . . 110.5 ?
    H51A C51 H51B . . 108.7 ?
    C53 C52 C51 . . 99.2(7) ?
    C53 C52 H52A . . 111.9 ?
    C51 C52 H52A . . 111.9 ?
    C53 C52 H52B . . 111.9 ?
    C51 C52 H52B . . 111.9 ?
    H52A C52 H52B . . 109.6 ?
    C54 C53 C52 . . 105.3(6) ?
    C54 C53 H53A . . 110.7 ?
    C52 C53 H53A . . 110.7 ?
    C54 C53 H53B . . 110.7 ?
    C52 C53 H53B . . 110.7 ?
    H53A C53 H53B . . 108.8 ?
    O1 C54 C53 . . 106.8(6) ?
    O1 C54 H54A . . 110.4 ?
    C53 C54 H54A . . 110.4 ?
    O1 C54 H54B . . 110.4 ?
    C53 C54 H54B . . 110.4 ?
    H54A C54 H54B . . 108.6 ?
    O2 C55 C56 . . 108.0(7) ?
    O2 C55 H55A . . 110.1 ?
    C56 C55 H55A . . 110.1 ?
    O2 C55 H55B . . 110.1 ?
    C56 C55 H55B . . 110.1 ?
    H55A C55 H55B . . 108.4 ?
    C55 C56 C57 . . 103.7(7) ?
    C55 C56 H56A . . 111.0 ?
    C57 C56 H56A . . 111.0 ?
    C55 C56 H56B . . 111.0 ?
    C57 C56 H56B . . 111.0 ?
    H56A C56 H56B . . 109.0 ?
    C58 C57 C56 . . 103.3(6) ?
    C58 C57 H57A . . 111.1 ?
    C56 C57 H57A . . 111.1 ?
    C58 C57 H57B . . 111.1 ?
    C56 C57 H57B . . 111.1 ?
    H57A C57 H57B . . 109.1 ?
    O2 C58 C57 . . 107.3(6) ?
    O2 C58 H58A . . 110.3 ?
    C57 C58 H58A . . 110.3 ?
    O2 C58 H58B . . 110.3 ?
    C57 C58 H58B . . 110.3 ?
    H58A C58 H58B . . 108.5 ?
loop_
    _geom_torsion_atom_site_label_1
    _geom_torsion_atom_site_label_2
    _geom_torsion_atom_site_label_3
    _geom_torsion_atom_site_label_4
    _geom_torsion_site_symmetry_1
    _geom_torsion_site_symmetry_2
    _geom_torsion_site_symmetry_3
    _geom_torsion_site_symmetry_4
    _geom_torsion
    _geom_torsion_publ_flag
    P1 Au1 Au2 P2 . . . . -0.37(5) ?
    Cl1 Au1 Au2 P2 . . . . 179.53(5) ?
    P1 Au1 Au2 Cl2 . . . . -179.83(5) ?
    Cl1 Au1 Au2 Cl2 . . . . 0.08(5) ?
    C13 Au3 Au4 P4 . . . . -159.40(14) ?
    P3 Au3 Au4 P4 . . . . 23.07(5) ?
    C13 Au3 Au4 Cl4 . . . . 19.84(14) ?
    P3 Au3 Au4 Cl4 . . . . -157.70(5) ?
    Au2 Au1 P1 C13 . . . . -26.52(17) ?
    Au2 Au1 P1 C1 . . . . 98.65(17) ?
    Au2 Au1 P1 C12 . . . . -145.32(17) ?
    Au1 Au2 P2 C13 . . . . 27.05(17) ?
    Au1 Au2 P2 C25 . . . . 144.44(18) ?
    Au1 Au2 P2 C14 . . . . -98.71(18) ?
    Au4 Au3 P3 C26 . . . . -166.56(17) ?
    Au4 Au3 P3 C37 . . . . 73.93(17) ?
    Au4 Au3 P3 C38 . . . . -46.32(17) ?
    Au3 Au4 P4 C39 . . . . 120.06(17) ?
    Au3 Au4 P4 C50 . . . . -117.43(17) ?
    Au3 Au4 P4 C38 . . . . 0.83(18) ?
    C13 P1 C1 C2 . . . . 111.2(5) ?
    C12 P1 C1 C2 . . . . -137.5(5) ?
    Au1 P1 C1 C2 . . . . -17.0(5) ?
    C13 P1 C1 C6 . . . . -67.5(5) ?
    C12 P1 C1 C6 . . . . 43.8(5) ?
    Au1 P1 C1 C6 . . . . 164.4(4) ?
    C6 C1 C2 C3 . . . . 1.6(9) ?
    P1 C1 C2 C3 . . . . -177.0(5) ?
    C1 C2 C3 C4 . . . . -2.3(11) ?
    C2 C3 C4 C5 . . . . 1.0(11) ?
    C3 C4 C5 C6 . . . . 0.9(10) ?
    C4 C5 C6 C1 . . . . -1.5(9) ?
    C2 C1 C6 C5 . . . . 0.2(9) ?
    P1 C1 C6 C5 . . . . 178.9(5) ?
    C12 C7 C8 C9 . . . . -0.8(9) ?
    C7 C8 C9 C10 . . . . -0.4(9) ?
    C8 C9 C10 C11 . . . . 0.2(9) ?
    C9 C10 C11 C12 . . . . 1.0(8) ?
    C8 C7 C12 C11 . . . . 2.1(8) ?
    C8 C7 C12 P1 . . . . -177.5(5) ?
    C10 C11 C12 C7 . . . . -2.2(7) ?
    C10 C11 C12 P1 . . . . 177.4(4) ?
    C13 P1 C12 C7 . . . . -151.7(4) ?
    C1 P1 C12 C7 . . . . 93.9(4) ?
    Au1 P1 C12 C7 . . . . -27.3(5) ?
    C13 P1 C12 C11 . . . . 28.7(5) ?
    C1 P1 C12 C11 . . . . -85.7(4) ?
    Au1 P1 C12 C11 . . . . 153.1(4) ?
    C25 P2 C13 P1 . . . . -176.5(2) ?
    C14 P2 C13 P1 . . . . 70.3(3) ?
    Au2 P2 C13 P1 . . . . -56.1(3) ?
    C25 P2 C13 Au3 . . . . -64.4(3) ?
    C14 P2 C13 Au3 . . . . -177.6(2) ?
    Au2 P2 C13 Au3 . . . . 56.1(2) ?
    C1 P1 C13 P2 . . . . -70.8(3) ?
    C12 P1 C13 P2 . . . . 178.6(2) ?
    Au1 P1 C13 P2 . . . . 56.1(3) ?
    C1 P1 C13 Au3 . . . . 175.6(2) ?
    C12 P1 C13 Au3 . . . . 64.9(3) ?
    Au1 P1 C13 Au3 . . . . -57.5(2) ?
    Au4 Au3 C13 P2 . . . . 111.11(19) ?
    Au4 Au3 C13 P1 . . . . -128.78(17) ?
    C13 P2 C14 C15 . . . . -136.6(4) ?
    C25 P2 C14 C15 . . . . 110.6(5) ?
    Au2 P2 C14 C15 . . . . -9.2(5) ?
    C13 P2 C14 C19 . . . . 42.7(5) ?
    C25 P2 C14 C19 . . . . -70.1(5) ?
    Au2 P2 C14 C19 . . . . 170.1(4) ?
    C19 C14 C15 C16 . . . . 0.8(8) ?
    P2 C14 C15 C16 . . . . -179.9(4) ?
    C14 C15 C16 C17 . . . . -1.1(9) ?
    C15 C16 C17 C18 . . . . -0.4(10) ?
    C16 C17 C18 C19 . . . . 2.1(10) ?
    C15 C14 C19 C18 . . . . 0.9(8) ?
    P2 C14 C19 C18 . . . . -178.4(4) ?
    C17 C18 C19 C14 . . . . -2.3(9) ?
    C25 C20 C21 C22 . . . . 1.4(8) ?
    C20 C21 C22 C23 . . . . -3.0(8) ?
    C21 C22 C23 C24 . . . . 1.9(8) ?
    C22 C23 C24 C25 . . . . 0.9(8) ?
    C21 C20 C25 C24 . . . . 1.4(7) ?
    C21 C20 C25 P2 . . . . -175.6(4) ?
    C23 C24 C25 C20 . . . . -2.6(7) ?
    C23 C24 C25 P2 . . . . 174.4(4) ?
    C13 P2 C25 C20 . . . . 165.0(4) ?
    C14 P2 C25 C20 . . . . -78.2(4) ?
    Au2 P2 C25 C20 . . . . 42.5(4) ?
    C13 P2 C25 C24 . . . . -11.9(5) ?
    C14 P2 C25 C24 . . . . 104.9(4) ?
    Au2 P2 C25 C24 . . . . -134.5(4) ?
    C37 P3 C26 C27 . . . . 91.9(4) ?
    C38 P3 C26 C27 . . . . -156.7(4) ?
    Au3 P3 C26 C27 . . . . -31.3(4) ?
    C37 P3 C26 C31 . . . . -84.7(5) ?
    C38 P3 C26 C31 . . . . 26.7(5) ?
    Au3 P3 C26 C31 . . . . 152.1(4) ?
    C31 C26 C27 C28 . . . . 2.3(8) ?
    P3 C26 C27 C28 . . . . -174.5(4) ?
    C26 C27 C28 C29 . . . . 0.1(8) ?
    C27 C28 C29 C30 . . . . -2.5(8) ?
    C28 C29 C30 C31 . . . . 2.4(8) ?
    C29 C30 C31 C26 . . . . 0.1(9) ?
    C27 C26 C31 C30 . . . . -2.4(8) ?
    P3 C26 C31 C30 . . . . 174.2(4) ?
    C37 C32 C33 C34 . . . . 1.5(8) ?
    C32 C33 C34 C35 . . . . -0.8(8) ?
    C33 C34 C35 C36 . . . . -0.1(8) ?
    C34 C35 C36 C37 . . . . 0.3(8) ?
    C33 C32 C37 C36 . . . . -1.2(8) ?
    C33 C32 C37 P3 . . . . 179.3(4) ?
    C35 C36 C37 C32 . . . . 0.3(7) ?
    C35 C36 C37 P3 . . . . 179.8(4) ?
    C26 P3 C37 C32 . . . . 59.2(5) ?
    C38 P3 C37 C32 . . . . -51.8(5) ?
    Au3 P3 C37 C32 . . . . -177.0(4) ?
    C26 P3 C37 C36 . . . . -120.2(4) ?
    C38 P3 C37 C36 . . . . 128.8(4) ?
    Au3 P3 C37 C36 . . . . 3.5(5) ?
    C39 P4 C38 P3 . . . . -157.2(3) ?
    C50 P4 C38 P3 . . . . 89.7(3) ?
    Au4 P4 C38 P3 . . . . -33.2(3) ?
    C26 P3 C38 P4 . . . . -172.3(3) ?
    C37 P3 C38 P4 . . . . -60.8(3) ?
    Au3 P3 C38 P4 . . . . 63.0(3) ?
    C50 P4 C39 C40 . . . . 75.2(5) ?
    C38 P4 C39 C40 . . . . -34.9(5) ?
    Au4 P4 C39 C40 . . . . -159.9(4) ?
    C50 P4 C39 C44 . . . . -103.2(4) ?
    C38 P4 C39 C44 . . . . 146.6(4) ?
    Au4 P4 C39 C44 . . . . 21.6(5) ?
    C44 C39 C40 C41 . . . . 1.3(8) ?
    P4 C39 C40 C41 . . . . -177.1(4) ?
    C39 C40 C41 C42 . . . . -0.9(8) ?
    C40 C41 C42 C43 . . . . 0.1(9) ?
    C41 C42 C43 C44 . . . . 0.1(9) ?
    C42 C43 C44 C39 . . . . 0.3(8) ?
    C40 C39 C44 C43 . . . . -1.0(8) ?
    P4 C39 C44 C43 . . . . 177.4(4) ?
    C50 C45 C46 C47 . . . . 0.5(8) ?
    C45 C46 C47 C48 . . . . 1.1(8) ?
    C46 C47 C48 C49 . . . . -0.9(8) ?
    C47 C48 C49 C50 . . . . -0.9(8) ?
    C46 C45 C50 C49 . . . . -2.3(7) ?
    C46 C45 C50 P4 . . . . 172.7(4) ?
    C48 C49 C50 C45 . . . . 2.5(7) ?
    C48 C49 C50 P4 . . . . -172.5(4) ?
    C39 P4 C50 C45 . . . . 128.0(4) ?
    C38 P4 C50 C45 . . . . -121.6(4) ?
    Au4 P4 C50 C45 . . . . 2.7(4) ?
    C39 P4 C50 C49 . . . . -57.1(4) ?
    C38 P4 C50 C49 . . . . 53.3(4) ?
    Au4 P4 C50 C49 . . . . 177.7(3) ?
    C54 O1 C51 C52 . . . . -17.8(8) ?
    O1 C51 C52 C53 . . . . 33.9(8) ?
    C51 C52 C53 C54 . . . . -38.2(10) ?
    C51 O1 C54 C53 . . . . -6.9(8) ?
    C52 C53 C54 O1 . . . . 29.2(10) ?
    C58 O2 C55 C56 . . . . 25.4(10) ?
    O2 C55 C56 C57 . . . . -5.4(11) ?
    C55 C56 C57 C58 . . . . -15.1(10) ?
    C55 O2 C58 C57 . . . . -35.9(8) ?
    C56 C57 C58 O2 . . . . 31.8(9) ?
data_global
_journal_data_validation_number     ?
_journal_date_recd_electronic     2010-11-02
_journal_date_accepted     2010-12-24
_journal_name_full     'Acta Crystallographica, Section E'
_journal_year     2011
_journal_volume     67
_journal_issue      2
_journal_page_first     m150
_journal_page_last     m151
_journal_paper_category     QM
_journal_coeditor_code     YA2134
_publ_contact_author_name     'Prof. Xie, Ya-Bo'
_publ_contact_author_address
;
College of Environmental and Energy Engineering
Beijing University of Technology
Beijing 100124
People's Republic of China
;
_publ_contact_author_email     'xieyabo@bjut.edu.cn'
_publ_contact_author_fax     '86-10-67391983'
_publ_contact_author_phone     '86-10-67392130'
_publ_section_title
;\
[\m~2~-Bis(diphenylphosphanyl)methane][\m~3~-bis(diphenylphosphanyl)methyl]\
trichloridotetragold(I) tetrahydrofuran disolvate
;
loop_
    _publ_author_name
    _publ_author_address
    'Wang, Huan-Huan'
;
College of Environmental and Energy Engineering
Beijing University of Technology
Beijing 100124
People's Republic of China
;
    'Gao, Qian'
;
College of Environmental and Energy Engineering
Beijing University of Technology
Beijing 100124
People's Republic of China
;
    'Cui, Yue'
;
College of Environmental and Energy Engineering
Beijing University of Technology
Beijing 100124
People's Republic of China
;
    'Wang, Lin'
;
College of Environmental and Energy Engineering
Beijing University of Technology
Beijing 100124
People's Republic of China
;
    'Xie, Ya-Bo'
;
College of Environmental and Energy Engineering
Beijing University of Technology
Beijing 100124
People's Republic of China
;
