# Supplementary material for: [μ2-Bis(diphenyl­phosphanyl)methane][μ3-bis­(diphenyl­phosphanyl)meth­yl]trichlorido­tetra­gold(I) tetra­hydro­furan disolvate
Source: Acta Crystallogr Sect E Struct Rep Online. 2011 Jan 8;67(Pt 2):m150–1. doi: 10.1107/S1600536810054115 (PMC3051681; doi:10.1107/S1600536810054115)
Supplement: Supplementary file 2 [file e-67-0m150-Isup2.hkl]

# 
# h,k,l, Fc-squared, Fo-squared, sigma(Fo-squared) and status flag 
# 
data_I
_shelx_title ' rong18 in P2(1)/n' 
_shelx_refln_list_code          4 
_shelx_F_calc_maximum      991.25 
_exptl_crystal_F_000      3400.00 
_reflns_d_resolution_high  0.8255 
 
loop_ 
 _symmetry_equiv_pos_as_xyz 
 'x, y, z' 
 '-x+1/2, y+1/2, -z+1/2' 
 '-x, -y, -z' 
 'x-1/2, -y-1/2, z-1/2' 
 
_cell_length_a    14.9822 
_cell_length_b    14.6274 
_cell_length_c    27.1356 
_cell_angle_alpha  90.000 
_cell_angle_beta  104.981 
_cell_angle_gamma  90.000 
 
_shelx_F_squared_multiplier     1.000 
 
loop_ 
 _refln_index_h 
 _refln_index_k 
 _refln_index_l 
 _refln_F_squared_calc 
 _refln_F_squared_meas 
 _refln_F_squared_sigma 
 _refln_observed_status 
   2   0   0   325208.09   328529.81   9785.86 o 
   4   0   0    13463.95    15191.16    500.83 o 
   6   0   0   347888.31   366686.25  12420.10 o 
   8   0   0   192886.69   198382.16   3728.91 o 
  10   0   0     2777.68     3215.51    506.85 o 
  12   0   0    95660.18    97831.23   3776.81 o 
  14   0   0    93225.66    92857.99   2740.75 o 
  16   0   0     4357.34     4584.55    739.58 o 
   1   1   0       37.76      378.47    129.10 o 
   2   1   0   203977.88   226324.56   3450.98 o 
   3   1   0    35713.76    39639.02    713.08 o 
   4   1   0   241064.08   248973.44   3867.24 o 
   5   1   0      384.44      126.97    171.03 o 
   6   1   0    11319.19    10020.49    336.71 o 
   7   1   0     3166.15     3126.92    221.53 o 
   8   1   0   213436.63   217521.70   3534.35 o 
   9   1   0    13028.15    13226.10    471.84 o 
  10   1   0   530164.88   554690.81  10015.78 o 
  11   1   0     6121.63     6321.28    603.16 o 
  12   1   0   150766.72   151371.84   2763.67 o 
  13   1   0     9207.27     8917.81    545.33 o 
  14   1   0     5573.90     5632.16    502.30 o 
  15   1   0     5309.80     5612.85    526.05 o 
  16   1   0    51413.69    51122.23   1347.06 o 
  17   1   0     5277.36     5472.81    803.71 o 
   0   2   0   551053.75   620603.31  18936.96 o 
   1   2   0    21742.14    21226.96    381.99 o 
   2   2   0   138007.67   143933.77   1994.37 o 
   3   2   0    27645.53    29151.77    488.52 o 
   4   2   0    18034.47    18559.18    445.64 o 
   5   2   0    21601.48    20362.47    487.55 o 
   6   2   0   341637.88   356234.47   5534.64 o 
   7   2   0    22251.22    21222.00    691.73 o 
   8   2   0   186974.08   190432.38   3333.42 o 
   9   2   0    39148.42    41231.66   1388.04 o 
  10   2   0     2751.22     2523.20    429.90 o 
  11   2   0     1853.43     2331.38    361.87 o 
  12   2   0    89552.59    85176.47   2260.76 o 
  13   2   0     3201.28     3691.74    434.46 o 
  14   2   0    71039.18    71624.89   1612.41 o 
  15   2   0     8859.01     9953.11    622.14 o 
  16   2   0     2353.23     2135.86    595.69 o 
  17   2   0     3505.82     3616.88    575.77 o 
   1   3   0       34.08      201.43    174.45 o 
   2   3   0   508390.38   554696.31  10078.14 o 
   3   3   0    13442.40    14016.63    321.52 o 
   4   3   0   210652.27   223253.55   3104.75 o 
   5   3   0     5612.74     5351.87    244.67 o 
   6   3   0    12589.47    10495.89    354.94 o 
   7   3   0     5327.69     5761.38    289.21 o 
   8   3   0    19573.49    20273.13    575.17 o 
   9   3   0     5501.52     4926.71    427.56 o 
  10   3   0    25611.52    25854.93    944.95 o 
  11   3   0      168.85      242.06    375.04 o 
  12   3   0       27.20      680.21    400.30 o 
  13   3   0    11249.38    11038.29    597.94 o 
  14   3   0    50665.65    51808.18   1855.29 o 
  15   3   0     4439.86     4660.30    593.88 o 
  16   3   0    63078.56    65037.97   2935.78 o 
  17   3   0     4572.31     4845.54    603.94 o 
   0   4   0    16940.42    16313.29    729.97 o 
   1   4   0     2019.26     1974.24    240.91 o 
   2   4   0    17840.24    17350.78    452.80 o 
   3   4   0      990.05     1135.17    177.13 o 
   4   4   0   104184.59   107880.14   1572.88 o 
   5   4   0     1870.64     2498.10    352.70 o 
   6   4   0   220390.42   221113.25   3128.09 o 
   7   4   0       12.72      222.15     90.29 o 
   8   4   0    81027.08    79496.93   1472.89 o 
   9   4   0    28965.03    30232.69   1126.06 o 
  10   4   0      369.33      748.78    254.47 o 
  11   4   0     1200.82     1148.01    417.89 o 
  12   4   0    28115.18    27975.39   2457.78 o 
  13   4   0     3709.17     2836.11   1047.35 o 
  14   4   0    29686.45    27864.99   1097.77 o 
  15   4   0       28.48      149.74    479.15 o 
  16   4   0       31.89        0.00    401.90 o 
  17   4   0     4947.54     5191.71    637.70 o 
   1   5   0     5200.30     5253.83    249.34 o 
   2   5   0    61360.26    62739.34   1253.98 o 
   3   5   0    52999.89    55452.88    980.66 o 
   4   5   0    86364.32    89987.04   1348.94 o 
   5   5   0    87022.23    88188.60   1340.60 o 
   6   5   0    26323.37    26831.12    533.85 o 
   7   5   0     1177.96     1092.66    137.36 o 
   8   5   0     1892.19     2046.01    253.02 o 
   9   5   0      317.49      166.44    244.32 o 
  10   5   0     1968.75     2169.92    310.33 o 
  11   5   0     1220.55     1574.53    441.02 o 
  12   5   0    15167.03    15422.20   1003.63 o 
  13   5   0      831.50     1559.63    597.99 o 
  14   5   0    35109.11    32778.28   1515.05 o 
  15   5   0    20912.42    22342.72   1062.08 o 
  16   5   0    22163.90    23366.69   1068.36 o 
   0   6   0      131.57      391.43    232.74 o 
   1   6   0    17148.50    18537.04    809.32 o 
   2   6   0     1911.83     1943.91    197.46 o 
   3   6   0     7046.24     7097.52    310.73 o 
   4   6   0    29355.39    30069.63    625.50 o 
   5   6   0   205689.17   209408.30   2982.51 o 
   6   6   0     9560.59     9711.55    300.95 o 
   7   6   0   180539.70   179724.33   2622.08 o 
   8   6   0      187.77      258.69    306.78 o 
   9   6   0    14088.54    14147.47    644.39 o 
  10   6   0     6910.52     7701.78    500.44 o 
  11   6   0     3466.46     3905.37    668.65 o 
  12   6   0     2580.06     3863.66    680.78 o 
  13   6   0    43627.88    43148.32   4078.32 o 
  14   6   0     1225.34      137.53   1396.47 o 
  15   6   0    20954.24    21144.50   1004.98 o 
  16   6   0     2385.68     2272.47    545.60 o 
   1   7   0    37141.61    35134.66   1068.51 o 
   2   7   0       41.38      131.61    154.19 o 
   3   7   0   316641.91   326655.56   5875.78 o 
   4   7   0       15.41      116.16    170.14 o 
   5   7   0   239610.61   245818.78   3487.62 o 
   6   7   0     7053.81     6626.76    268.21 o 
   7   7   0       95.89      407.46    169.78 o 
   8   7   0    54679.90    56516.13   1162.86 o 
   9   7   0    29493.34    27977.43    880.53 o 
  10   7   0    28835.62    27587.78    918.24 o 
  11   7   0    54062.79    52684.76   1381.89 o 
  12   7   0      484.58       54.48    501.04 o 
  13   7   0      151.89      798.53    556.67 o 
  14   7   0      357.55     1344.02    609.96 o 
  15   7   0    52283.84    49960.32   3068.00 o 
  16   7   0      301.77      813.68    446.17 o 
   0   8   0    45644.77    45512.18   1819.64 o 
   1   8   0   266889.72   280628.09   6328.62 o 
   2   8   0    49942.87    50404.14   1386.93 o 
   3   8   0       88.35      405.99    348.16 o 
   4   8   0    21151.76    20978.71    630.86 o 
   5   8   0   100475.27    99864.90   1740.98 o 
   6   8   0    12596.58    11943.96    502.38 o 
   7   8   0   251430.73   252505.00   5750.89 o 
   8   8   0     4049.05     4170.74    402.64 o 
   9   8   0    27811.22    27375.66    886.85 o 
  10   8   0    29558.58    29252.04    952.76 o 
  11   8   0    13634.94    14319.11    688.10 o 
  12   8   0     6462.06     6184.10    742.95 o 
  13   8   0    77728.66    76421.15   2415.95 o 
  14   8   0        4.84        0.00    500.10 o 
  15   8   0    39104.02    36039.59   1628.27 o 
   1   9   0    43405.01    38412.72   1159.44 o 
   2   9   0    14271.39    14692.04    650.31 o 
   3   9   0   237055.98   245308.30   4543.03 o 
   4   9   0     7603.76     8416.39    416.59 o 
   5   9   0    67080.64    63583.05   1414.53 o 
   6   9   0    20204.56    19673.70    811.26 o 
   7   9   0    13730.69    12700.61    582.10 o 
   8   9   0    40997.04    42400.68   1155.79 o 
   9   9   0   198784.64   195276.16   3809.09 o 
  10   9   0    45300.44    46543.50   1278.04 o 
  11   9   0   156918.23   154134.11   3179.69 o 
  12   9   0     7988.61     8813.79    621.59 o 
  13   9   0     5241.04     6005.78    774.23 o 
  14   9   0     3956.52     3391.11    706.53 o 
  15   9   0    18335.79    18211.61   1217.63 o 
   0  10   0    40998.84    42941.41   1861.96 o 
   1  10   0   396474.34   416533.75   9324.67 o 
   2  10   0    30583.51    28119.57   1005.03 o 
   3  10   0    29900.11    28499.63   1745.59 o 
   4  10   0      622.17      635.58    245.63 o 
   5  10   0    27194.17    26925.54   1035.11 o 
   6  10   0    16124.35    16206.10    622.61 o 
   7  10   0   120251.80   120583.34   2512.08 o 
   8  10   0    16207.04    15890.33    704.94 o 
   9  10   0    32383.50    31660.27   1055.63 o 
  10  10   0     1609.84     1638.26    410.41 o 
  11  10   0    25652.42    24712.88    942.91 o 
  12  10   0     7046.38     7212.67    602.70 o 
  13  10   0    62602.93    64401.96   2206.65 o 
  14  10   0     8888.04    10746.42    991.00 o 
   1  11   0    29510.58    30347.27   1084.39 o 
   2  11   0    15973.83    16116.18    755.44 o 
   3  11   0   155114.19   153419.78   3735.93 o 
   4  11   0    60481.74    60033.73   1723.32 o 
   5  11   0    16227.61    15649.49   1145.18 o 
   6  11   0     5140.98     4926.37    352.59 o 
   7  11   0    14817.72    13503.93    653.38 o 
   8  11   0     1890.09     2258.03    394.32 o 
   9  11   0   149622.30   148161.28   3291.06 o 
  10  11   0     1236.69     2062.12    425.77 o 
  11  11   0    93959.98    95233.81   2289.35 o 
  12  11   0       10.30      280.73    365.30 o 
  13  11   0     4523.75     4926.13    755.55 o 
   0  12   0     3535.71     3269.01    655.92 o 
   1  12   0    70880.57    67650.66   1929.85 o 
   2  12   0     5984.70     6438.66    552.97 o 
   3  12   0     7048.61     6420.25    541.38 o 
   4  12   0    41396.70    41153.61   1428.21 o 
   5  12   0    14077.05    13216.82    727.96 o 
   6  12   0    59748.66    59818.89   1502.46 o 
   7  12   0    47011.49    45404.18   1269.33 o 
   8  12   0    21295.22    23174.99    882.88 o 
   9  12   0    11146.49    12292.23    895.41 o 
  10  12   0     1268.53     1448.29    401.47 o 
  11  12   0    18011.88    18599.50   1289.43 o 
  12  12   0     4794.86     5588.13    713.69 o 
   1  13   0    12456.95    13119.33   1264.23 o 
   2  13   0     1517.00      878.08    359.07 o 
   3  13   0    55888.24    53196.68   1666.39 o 
   4  13   0     5371.62     4838.44    514.71 o 
   5  13   0    13334.99    13734.72   1370.02 o 
   6  13   0     7114.01     7929.10    672.76 o 
   7  13   0       50.93      254.01    330.82 o 
   8  13   0     1043.21      989.23    375.78 o 
   9  13   0     8818.92     8920.79    928.18 o 
  10  13   0     3619.62     4888.45    554.15 o 
  11  13   0     1986.12     1517.29    440.44 o 
   0  14   0      750.81     1100.25    539.54 o 
   1  14   0      330.65      943.02    377.28 o 
   2  14   0     2073.52     2610.45    851.63 o 
   3  14   0    12036.40    12460.98   1105.54 o 
   4  14   0       58.23        0.00    465.49 o 
   5  14   0    35636.41    36408.83   1814.35 o 
   6  14   0      905.08      494.86    433.69 o 
   7  14   0    12047.73     9921.09    777.56 o 
   8  14   0      356.50      605.80    357.64 o 
   9  14   0      594.63     1031.84    412.34 o 
  10  14   0       85.97      482.57    519.62 o 
   1  15   0     2156.74     2133.18    456.14 o 
   2  15   0     6675.44     8018.45    702.11 o 
   3  15   0     7938.22     7828.76    825.19 o 
   4  15   0    38980.83    40616.29   1469.26 o 
   5  15   0     5136.19     5892.67    952.14 o 
   6  15   0     3100.86     2358.09    524.17 o 
   7  15   0       15.90      677.78    613.60 o 
   8  15   0        7.39      271.28    417.12 o 
   9  15   0       22.49       17.48    692.94 o 
   0  16   0      224.37      899.24    613.60 o 
   1  16   0      720.08      488.09    714.10 o 
   2  16   0      468.68      279.95    393.10 o 
   3  16   0     2267.25     2003.71    515.52 o 
   4  16   0    15581.84    17532.29   2242.81 o 
   5  16   0     8178.89     8241.28   1100.25 o 
   6  16   0    46934.21    49556.89   2480.85 o 
   7  16   0     9929.60    10665.99   1131.99 o 
   1  17   0     3470.29     3190.37    590.98 o 
   2  17   0    38630.03    43749.56   1655.95 o 
   3  17   0     7156.49     6676.95   1343.57 o 
   4  17   0    72247.60    72478.84   3343.06 o 
 -17   0   1    23894.34    23716.43   1293.90 o 
 -15   0   1     7113.17     7930.24    809.93 o 
 -13   0   1    49932.88    48880.57   1735.78 o 
 -11   0   1   310782.59   320860.34   7432.16 o 
  -9   0   1   329533.47   350594.63   6418.50 o 
  -7   0   1      121.40      440.63    180.96 o 
  -5   0   1   240236.73   257963.28   4665.50 o 
  -3   0   1   480140.91   503396.94  14257.80 o 
  -1   0   1   152773.78   167110.77   5310.81 o 
   1   0   1    40434.23    40899.60   1354.15 o 
   3   0   1    53912.93    56690.99   1351.10 o 
   5   0   1    32802.49    31327.90    862.65 o 
   7   0   1   145960.22   145565.27   4014.85 o 
   9   0   1   473577.81   495065.25  11053.61 o 
  11   0   1   253189.77   268640.34   8907.78 o 
  13   0   1    10707.01    11521.95    858.64 o 
  15   0   1    31269.79    28944.80   1346.77 o 
  17   0   1    34477.07    34998.52   2263.97 o 
 -17   1   1     1086.45     1623.67    420.11 o 
 -16   1   1      217.07        0.00    459.62 o 
 -15   1   1    50344.44    52532.66   1336.69 o 
 -14   1   1      973.39      994.43    337.52 o 
 -13   1   1   121937.41   128518.13   2438.49 o 
 -12   1   1        8.09        0.00    310.95 o 
 -11   1   1    56799.16    58695.45   2212.19 o 
 -10   1   1      387.83      506.89    279.40 o 
  -9   1   1    18263.80    18450.79    496.06 o 
  -8   1   1    12538.53    11986.82    318.07 o 
  -7   1   1   184211.58   188684.67   3318.97 o 
  -6   1   1    54905.30    55036.67    906.98 o 
  -5   1   1    13817.29    12715.42    312.02 o 
  -4   1   1    30237.89    29272.33    524.09 o 
  -3   1   1   253056.77   267728.75   3672.40 o 
  -2   1   1    24853.16    27403.80    423.22 o 
  -1   1   1   982576.31  1007942.94  25482.44 o 
   0   1   1    14692.19    16316.66    321.41 o 
   1   1   1   358770.94   416512.78   8829.68 o 
   2   1   1    14301.11    15330.29    319.76 o 
   3   1   1    57606.75    61815.80   1050.46 o 
   4   1   1    13031.75    13366.22    519.18 o 
   5   1   1   195106.14   203399.86   3227.97 o 
   6   1   1     5068.53     6237.01    263.86 o 
   7   1   1   170844.17   171283.70   2813.34 o 
   8   1   1    17198.42    17612.74    501.86 o 
   9   1   1    23714.59    22464.58    602.06 o 
  10   1   1    11784.16    11550.25    633.22 o 
  11   1   1    23135.46    23871.23   1035.30 o 
  12   1   1     3384.12     2706.07    445.88 o 
  13   1   1    74410.19    74704.15   1636.00 o 
  14   1   1     9041.73     9698.27    593.71 o 
  15   1   1      148.37      846.74    378.34 o 
  16   1   1    14027.88    13766.77    854.43 o 
  17   1   1    21126.95    21688.70   1039.62 o 
 -17   2   1    40777.13    39047.64   1353.64 o 
 -16   2   1    26378.69    29376.03   1643.90 o 
 -15   2   1    19967.28    20767.91    817.23 o 
 -14   2   1    42172.26    42444.20   1147.56 o 
 -13   2   1    13071.78    14020.53    648.68 o 
 -12   2   1    40438.78    37533.71   1878.20 o 
 -11   2   1   100210.59   102410.73   1975.29 o 
 -10   2   1      190.58      588.58    245.05 o 
  -9   2   1    58489.25    62536.27   1243.92 o 
  -8   2   1    17162.95    17820.91    520.87 o 
  -7   2   1       70.48      315.52    165.61 o 
  -6   2   1    14141.89    14706.71    338.67 o 
  -5   2   1   162863.97   164474.77   2332.43 o 
  -4   2   1     2179.21     2643.07    131.27 o 
  -3   2   1    38265.22    38790.69    614.17 o 
  -2   2   1      241.75      315.72     79.00 o 
  -1   2   1    25975.79    27650.87    479.98 o 
   0   2   1    10003.32    11325.29    270.74 o 
   1   2   1    82838.24    92830.64   1677.20 o 
   2   2   1    63213.89    68826.49    993.28 o 
   3   2   1   190336.77   203029.81   2813.83 o 
   4   2   1   143505.45   153083.38   2437.66 o 
   5   2   1     2488.89     2069.70    269.17 o 
   6   2   1    80988.95    79780.58   1404.77 o 
   7   2   1    53981.20    55580.39   1082.96 o 
   8   2   1    66607.03    65872.91   1855.29 o 
   9   2   1   159196.61   162591.66   2761.86 o 
  10   2   1    10095.44    10823.42    641.03 o 
  11   2   1    72423.96    72797.99   1793.97 o 
  12   2   1      198.36      150.68    324.90 o 
  13   2   1     4278.04     4703.22    488.64 o 
  14   2   1     2465.32     2712.56    430.50 o 
  15   2   1    59698.07    61133.52   1735.04 o 
  16   2   1        5.93        0.00    428.15 o 
  17   2   1    38293.73    39769.38   1398.27 o 
 -17   3   1      129.20       23.80    539.23 o 
 -16   3   1      149.73     1016.77    453.55 o 
 -15   3   1    16152.95    16226.69    872.97 o 
 -14   3   1     1355.74     1588.26    390.07 o 
 -13   3   1    12591.14    13013.58    632.72 o 
 -12   3   1     1842.43     2040.71    372.67 o 
 -11   3   1     5851.91     6254.40    708.65 o 
 -10   3   1      817.24      918.49    257.90 o 
  -9   3   1   123023.27   122281.73   2144.26 o 
  -8   3   1    19380.75    18217.29    705.47 o 
  -7   3   1   248183.78   256675.91   3622.09 o 
  -6   3   1    88696.22    88611.40   1340.56 o 
  -5   3   1    74980.52    73848.60   1123.43 o 
  -4   3   1   210477.67   222583.56   3094.71 o 
  -3   3   1    15252.82    14757.10    309.56 o 
  -2   3   1   116751.22   126531.98   2002.41 o 
  -1   3   1    75704.15    84468.09   1561.01 o 
   0   3   1    32131.51    35377.59    714.42 o 
   1   3   1      310.52      505.72    115.34 o 
   2   3   1   198174.64   218813.94   3390.49 o 
   3   3   1   137871.31   149147.05   2099.00 o 
   4   3   1    11722.26    11793.72    279.30 o 
   5   3   1   370737.56   386185.75   5314.93 o 
   6   3   1    21698.32    22247.39    543.62 o 
   7   3   1    59075.28    58052.59   1124.29 o 
   8   3   1    30307.38    28124.78    707.00 o 
   9   3   1     4261.77     4487.58    309.75 o 
  10   3   1    72084.78    74372.34   1763.85 o 
  11   3   1   100861.51   104959.63   2857.16 o 
  12   3   1     2369.27     2639.01    554.94 o 
  13   3   1   126640.23   129626.84   2857.00 o 
  14   3   1    11797.84    12061.83    756.54 o 
  15   3   1     5054.73     4524.41    611.72 o 
  16   3   1    30208.99    28953.58   1459.21 o 
  17   3   1     5522.27     5029.35    623.32 o 
 -17   4   1    30662.96    32346.96   1877.83 o 
 -16   4   1     1824.01     2181.35    513.20 o 
 -15   4   1    21196.94    21259.88   1123.17 o 
 -14   4   1    14652.69    14301.61    792.43 o 
 -13   4   1        4.82      126.14    319.96 o 
 -12   4   1    14438.54    15771.82    789.27 o 
 -11   4   1      275.09      702.57    406.70 o 
 -10   4   1      873.26     1142.64    271.19 o 
  -9   4   1     2056.52     2568.32    274.55 o 
  -8   4   1    46181.80    46830.07   1304.05 o 
  -7   4   1    37584.03    37176.85    673.15 o 
  -6   4   1    51813.91    52964.40    871.15 o 
  -5   4   1   143700.94   148753.19   2136.94 o 
  -4   4   1    15451.14    16262.81    352.24 o 
  -3   4   1    34416.06    36323.26    675.03 o 
  -2   4   1    69815.17    72904.67   1398.38 o 
  -1   4   1   201432.53   213285.75   4724.02 o 
   0   4   1    67581.95    71088.20   1683.16 o 
   1   4   1   152154.02   163228.48   2563.23 o 
   2   4   1     3645.18     4118.48    228.67 o 
   3   4   1   448440.75   481162.53   6557.61 o 
   4   4   1     1635.48     1956.64    134.35 o 
   5   4   1    30347.21    28570.59    522.88 o 
   6   4   1    36907.39    36292.22    647.22 o 
   7   4   1     3364.15     3331.84    323.72 o 
   8   4   1    87932.63    88365.81   1611.55 o 
   9   4   1     4468.47     5093.49    338.48 o 
  10   4   1      368.54      470.28    252.88 o 
  11   4   1    11925.40    12242.31    691.79 o 
  12   4   1    10603.85     9497.13    869.12 o 
  13   4   1   136362.11   132555.00   7220.38 o 
  14   4   1    28671.64    28699.81   1119.65 o 
  15   4   1    85895.65    89170.27   2244.11 o 
  16   4   1     6605.86     6616.33    689.32 o 
 -16   5   1      666.63        0.00    436.89 o 
 -15   5   1     3166.60     3275.39    548.43 o 
 -14   5   1     4521.25     4714.31    582.68 o 
 -13   5   1      161.70      695.17    559.14 o 
 -12   5   1     8229.23     8060.40   1502.26 o 
 -11   5   1    33832.07    32309.82    871.86 o 
 -10   5   1    31152.55    29941.24    804.72 o 
  -9   5   1    98064.89   100414.55   1828.44 o 
  -8   5   1    29688.72    29371.06    797.09 o 
  -7   5   1    84505.98    85228.89   1334.81 o 
  -6   5   1    51797.87    52804.73    880.25 o 
  -5   5   1    22912.85    22963.40    465.82 o 
  -4   5   1     2610.76     2713.30    158.92 o 
  -3   5   1    28344.98    28121.10    572.96 o 
  -2   5   1    41992.01    44271.86    932.15 o 
  -1   5   1     1910.74     2934.69    235.55 o 
   0   5   1     1212.00     1391.85    195.90 o 
   1   5   1    80312.56    85113.24   1636.57 o 
   2   5   1   126794.98   137838.69   2550.37 o 
   3   5   1   125921.66   134939.30   2509.96 o 
   4   5   1   104882.54   106307.66   1568.43 o 
   5   5   1    83820.93    82116.55   1259.06 o 
   6   5   1    43868.45    41597.64    729.22 o 
   7   5   1     7281.69     7041.47    246.03 o 
   8   5   1     9169.11     9089.51    395.08 o 
   9   5   1    37908.78    37445.64    891.63 o 
  10   5   1    48173.41    47696.63   1078.70 o 
  11   5   1    90344.34    92847.73   3919.63 o 
  12   5   1    77948.80    79196.21   4305.78 o 
  13   5   1    35137.95    35894.32   1562.12 o 
  14   5   1    12704.62    11874.50   1011.13 o 
  15   5   1      325.40      510.32    606.53 o 
  16   5   1     3377.23     3675.07    589.99 o 
 -16   6   1    29873.56    33578.04   1600.71 o 
 -15   6   1      744.62      865.38    454.80 o 
 -14   6   1     1531.51     1841.78    638.66 o 
 -13   6   1     4897.72     5523.38    752.78 o 
 -12   6   1    22626.52    24730.89   1227.20 o 
 -11   6   1     4789.11     5092.61    456.95 o 
 -10   6   1     5101.13     4925.12    372.37 o 
  -9   6   1     1267.82     1396.61    265.99 o 
  -8   6   1       65.76        0.00    210.55 o 
  -7   6   1     9948.37     9843.79    380.30 o 
  -6   6   1    59353.92    59463.88    984.78 o 
  -5   6   1    36422.16    35351.67    648.20 o 
  -4   6   1    79030.09    82799.48   1269.38 o 
  -3   6   1     7564.66     7956.43    467.26 o 
  -2   6   1     2808.38     3344.51    193.93 o 
  -1   6   1    42319.48    44326.37   1185.67 o 
   0   6   1    42439.60    41649.70   1125.83 o 
   1   6   1    64443.96    69456.74   1392.27 o 
   2   6   1   257028.86   272032.75   4892.66 o 
   3   6   1    55217.43    56442.16   1180.16 o 
   4   6   1   144607.67   144799.02   2346.82 o 
   5   6   1    21364.58    22653.63    475.93 o 
   6   6   1    12721.33    12713.41    348.66 o 
   7   6   1    75212.24    74308.02   1636.94 o 
   8   6   1     3803.67     3919.02    307.98 o 
   9   6   1    22969.13    21777.58    988.72 o 
  10   6   1     5152.44     5093.37    489.85 o 
  11   6   1    10353.09    10760.38    597.85 o 
  12   6   1     5077.65     6105.81    754.63 o 
  13   6   1    56716.86    58512.18   3898.47 o 
  14   6   1    26744.54    30125.63   2047.10 o 
  15   6   1    29381.58    31209.59   2951.63 o 
  16   6   1    23835.10    25094.13   1585.91 o 
 -16   7   1     2517.94     1963.03    586.91 o 
 -15   7   1     1689.68     1966.81    484.20 o 
 -14   7   1    26703.19    29088.33   1407.60 o 
 -13   7   1     2507.79     2572.98    604.71 o 
 -12   7   1     7573.03     7003.84    748.44 o 
 -11   7   1      572.43      381.91    373.79 o 
 -10   7   1    22916.48    22827.42    824.99 o 
  -9   7   1      963.13     1392.38    338.16 o 
  -8   7   1   158104.66   152072.63   5481.79 o 
  -7   7   1    19679.23    19224.14    468.33 o 
  -6   7   1   216493.45   221899.81   3184.58 o 
  -5   7   1    54167.12    53535.56    910.07 o 
  -4   7   1    18254.36    18371.22    726.81 o 
  -3   7   1   147491.86   149031.13   2808.81 o 
  -2   7   1    27739.77    28842.03    886.25 o 
  -1   7   1    55125.76    58825.07   1533.32 o 
   0   7   1    58763.62    58071.04   1511.05 o 
   1   7   1      938.04      936.51    224.05 o 
   2   7   1     2432.42     2124.94    222.46 o 
   3   7   1    20721.55    20891.57    591.64 o 
   4   7   1    53174.09    52786.18   1154.65 o 
   5   7   1    46046.73    46767.05    923.69 o 
   6   7   1   186517.73   189505.19   2748.13 o 
   7   7   1     3220.75     3256.61    274.33 o 
   8   7   1    14860.72    14342.15    612.65 o 
   9   7   1    17435.83    17640.03    702.91 o 
  10   7   1     7168.41     7103.76    567.23 o 
  11   7   1    37215.90    34099.46   1396.73 o 
  12   7   1    87411.98    83119.50   2509.57 o 
  13   7   1      621.64      685.45    588.71 o 
  14   7   1    49992.40    48745.86   1899.39 o 
  15   7   1     6610.25     7182.88   1343.57 o 
 -15   8   1     9178.33    10690.91    976.89 o 
 -14   8   1     4069.58     4436.66    744.08 o 
 -13   8   1    11468.39    12489.15    962.72 o 
 -12   8   1    24480.58    24316.29    914.94 o 
 -11   8   1    43640.11    43273.29   1231.23 o 
 -10   8   1    79866.36    80391.36   1844.94 o 
  -9   8   1    12032.74    10751.06    565.51 o 
  -8   8   1    23012.72    20534.25   1324.04 o 
  -7   8   1     2868.58     3189.02    233.72 o 
  -6   8   1    27038.15    27528.75    592.98 o 
  -5   8   1     4539.85     5161.73    421.64 o 
  -4   8   1   160332.42   165092.00   3130.38 o 
  -3   8   1    64740.57    67269.76   1432.68 o 
  -2   8   1    64789.29    65547.13   1720.12 o 
  -1   8   1      386.31      435.98    212.32 o 
   0   8   1    15770.58    14911.53   1116.12 o 
   1   8   1       13.62        0.00    194.07 o 
   2   8   1   170626.95   175450.70   4045.38 o 
   3   8   1    10313.23    10487.83    426.47 o 
   4   8   1   133557.92   133502.42   2589.03 o 
   5   8   1    67183.09    69087.20   1286.50 o 
   6   8   1     7524.11     7663.63    346.08 o 
   7   8   1   140524.22   138657.25   4913.67 o 
   8   8   1    45314.63    41182.98   2454.20 o 
   9   8   1   103454.13   103267.55   2239.91 o 
  10   8   1    88719.63    87183.48   1983.24 o 
  11   8   1     1622.07     2291.27    405.43 o 
  12   8   1     8584.89     8587.37    840.36 o 
  13   8   1      256.34        0.00    533.89 o 
  14   8   1    13279.68    12312.33   1041.93 o 
  15   8   1      258.45      182.61    587.15 o 
 -15   9   1     5138.52     6330.10    834.40 o 
 -14   9   1    52383.89    51747.14   1933.23 o 
 -13   9   1    18891.09    19345.07   1888.41 o 
 -12   9   1    52466.09    52734.59   1450.36 o 
 -11   9   1    22357.34    21117.25    842.87 o 
 -10   9   1       71.14      298.03    313.07 o 
  -9   9   1     1413.47     1795.76    352.46 o 
  -8   9   1    78719.45    77351.48   1756.13 o 
  -7   9   1    14400.07    14138.92   1058.60 o 
  -6   9   1    49317.74    51304.81   1054.38 o 
  -5   9   1     4917.29     5165.18    349.78 o 
  -4   9   1      249.09      464.54    219.44 o 
  -3   9   1    60241.08    57956.96   1592.55 o 
  -2   9   1   190176.14   201498.89   4675.15 o 
  -1   9   1    87164.97    89796.34   2277.64 o 
   0   9   1   211572.67   215917.83   4985.88 o 
   1   9   1    37824.54    38892.80   1178.19 o 
   2   9   1    69350.10    70036.89   1850.92 o 
   3   9   1     6355.24     6863.98    384.76 o 
   4   9   1    24049.10    24358.86    719.68 o 
   5   9   1     2031.76     2312.00    244.45 o 
   6   9   1   121159.10   122173.86   2121.13 o 
   7   9   1     6430.38     6347.41    451.80 o 
   8   9   1    58292.86    56162.72   1657.56 o 
   9   9   1        3.99        0.00    301.97 o 
  10   9   1       92.35      206.30    309.24 o 
  11   9   1     4504.56     4966.12    494.46 o 
  12   9   1    37725.66    35596.26   1503.12 o 
  13   9   1       53.88       10.13    525.46 o 
  14   9   1    24949.08    26760.34   1424.71 o 
 -14  10   1      969.77     1033.29    751.13 o 
 -13  10   1     1550.94     1721.10    579.91 o 
 -12  10   1    44280.37    43554.11   1311.28 o 
 -11  10   1    17207.34    17500.23    799.76 o 
 -10  10   1   143606.67   143836.64   2982.69 o 
  -9  10   1    37840.20    35467.58   1072.10 o 
  -8  10   1    21118.01    22029.98    818.84 o 
  -7  10   1    13482.09    13204.00    620.72 o 
  -6  10   1    27190.61    28808.04    740.53 o 
  -5  10   1    10275.22    10097.79    637.14 o 
  -4  10   1   150478.41   156095.69   3757.80 o 
  -3  10   1    66200.80    64406.82   2464.98 o 
  -2  10   1    91502.88    91312.60   3914.34 o 
  -1  10   1    27974.26    28248.84    991.17 o 
   0  10   1      673.42      965.15    275.57 o 
   1  10   1      254.50      315.06    272.35 o 
   2  10   1    82546.00    75699.36   9299.21 o 
   3  10   1    16648.88    16704.73    994.45 o 
   4  10   1    23714.19    23368.34    885.59 o 
   5  10   1    12318.52    11716.98    459.92 o 
   6  10   1    17945.84    18075.48    582.16 o 
   7  10   1      921.55      855.47    309.88 o 
   8  10   1   164844.34   165617.36   3314.30 o 
   9  10   1    12956.96    11894.78    636.13 o 
  10  10   1   159214.05   159596.98   3281.51 o 
  11  10   1     3403.99     4261.60    500.73 o 
  12  10   1    16810.44    17180.16   1029.69 o 
  13  10   1     3245.46     3232.15    698.90 o 
  14  10   1     2722.40     2616.02    698.90 o 
 -13  11   1    13388.09    13455.97   1035.57 o 
 -12  11   1    44885.05    43288.92   1332.50 o 
 -11  11   1     7380.98     7269.60    597.14 o 
 -10  11   1        8.79       64.63    379.29 o 
  -9  11   1     3245.97     3453.27    644.38 o 
  -8  11   1    48554.55    47953.01   1296.34 o 
  -7  11   1    51250.84    53041.36   1367.86 o 
  -6  11   1     9785.63     9729.19    470.31 o 
  -5  11   1   109560.54   109567.13   2294.90 o 
  -4  11   1     1915.69     2677.12    393.10 o 
  -3  11   1    20119.80    19625.63   1026.19 o 
  -2  11   1   142097.94   135208.81   5580.58 o 
  -1  11   1     1810.63     1624.96    361.37 o 
   0  11   1   145708.06   151929.44   5236.76 o 
   1  11   1    11896.23    10852.81   1195.46 o 
   2  11   1    41721.31    41362.77   1898.99 o 
   3  11   1    14840.84    15337.88    957.43 o 
   4  11   1    20799.39    20063.78    704.40 o 
   5  11   1    10223.04     9678.10    505.76 o 
   6  11   1    44637.97    45010.54   1227.34 o 
   7  11   1    10340.54    10333.10    590.29 o 
   8  11   1    32962.87    32607.17   1038.61 o 
   9  11   1     9503.35    10525.16    630.59 o 
  10  11   1     3420.91     3966.76    493.03 o 
  11  11   1       16.69        0.00    349.89 o 
  12  11   1    19604.10    20455.02    914.26 o 
  13  11   1     7554.66     7830.61    885.30 o 
 -13  12   1    22229.12    21635.02   2861.70 o 
 -12  12   1     9208.59    10056.44    704.17 o 
 -11  12   1     1951.39     2943.07    475.79 o 
 -10  12   1    30190.59    29850.02   1058.76 o 
  -9  12   1     8248.86     8207.25    807.38 o 
  -8  12   1     1309.60     1601.91    383.05 o 
  -7  12   1    23368.83    23079.77    854.72 o 
  -6  12   1    20464.05    19844.43    990.17 o 
  -5  12   1      283.50      244.57    316.28 o 
  -4  12   1    69268.38    70314.77   2002.78 o 
  -3  12   1    10214.31    10972.57    698.23 o 
  -2  12   1     9595.77    10827.92    671.27 o 
  -1  12   1    13568.92    13067.50    713.67 o 
   0  12   1     4851.91     5557.75    516.01 o 
   1  12   1     4714.06     4639.91    493.05 o 
   2  12   1    90327.13    92997.63   2618.38 o 
   3  12   1    68282.03    69631.54   1984.85 o 
   4  12   1    20330.94    20357.12   1338.28 o 
   5  12   1    67777.79    63061.79   4082.31 o 
   6  12   1    33103.39    32535.89   1019.77 o 
   7  12   1    39867.75    38725.13   1156.37 o 
   8  12   1    39805.32    39814.69   1582.04 o 
   9  12   1    13643.90    14101.44    733.08 o 
  10  12   1    43393.39    44495.38   1341.55 o 
  11  12   1       66.83      233.65    360.00 o 
  12  12   1       78.55        0.00    365.77 o 
 -12  13   1     1235.09     1057.75    420.98 o 
 -11  13   1     1382.54     1086.73    529.33 o 
 -10  13   1    13785.91    13641.02    956.05 o 
  -9  13   1     2422.61     2204.60    426.16 o 
  -8  13   1    57510.72    56932.36   1524.73 o 
  -7  13   1    38607.56    38302.16   1417.58 o 
  -6  13   1     9059.33    10627.08    744.08 o 
  -5  13   1    50832.34    50807.84   1620.01 o 
  -4  13   1     5184.62     4939.11    522.21 o 
  -3  13   1    57162.08    56367.27   1731.19 o 
  -2  13   1    29017.46    29525.38   1143.89 o 
  -1  13   1    11201.97    11517.06    703.07 o 
   0  13   1     2532.06     3007.16    463.62 o 
   1  13   1      164.42        0.00    301.24 o 
   2  13   1     3638.33     4197.91    511.40 o 
   3  13   1      165.79        0.00    329.15 o 
   4  13   1    52995.00    54573.28   3173.79 o 
   5  13   1      115.23       74.55    317.34 o 
   6  13   1    20717.76    20704.52    830.15 o 
   7  13   1     2311.27     2665.08    424.31 o 
   8  13   1      133.16      274.63    362.80 o 
   9  13   1     3021.45     3781.64    510.02 o 
  10  13   1    21776.50    21914.97    939.65 o 
  11  13   1      808.23     1221.43    420.10 o 
 -10  14   1      110.59       49.37    371.24 o 
  -9  14   1     1112.17      951.34    543.78 o 
  -8  14   1     3865.30     4530.94   1729.72 o 
  -7  14   1     5450.29     5689.67    652.99 o 
  -6  14   1    20675.74    22628.28   1893.70 o 
  -5  14   1     2898.65     3097.79    719.39 o 
  -4  14   1    14852.26    15772.75   1015.61 o 
  -3  14   1      513.58      766.95    382.59 o 
  -2  14   1     5268.76     5265.10    575.43 o 
  -1  14   1     4896.52     4608.91    740.55 o 
   0  14   1    56515.17    56284.39   1787.89 o 
   1  14   1     3338.52     3230.70    504.57 o 
   2  14   1    95808.27   100338.96   2745.29 o 
   3  14   1       36.62       46.50    338.83 o 
   4  14   1    20976.01    22090.43   1004.59 o 
   5  14   1     5861.80     5014.59    846.34 o 
   6  14   1    11061.85    11566.33    826.59 o 
   7  14   1    12507.63    12497.82    859.40 o 
   8  14   1    13775.48    12642.26    741.33 o 
   9  14   1    12786.82    12809.85    878.13 o 
  10  14   1      826.89      823.28    405.22 o 
  -9  15   1    15691.84    16743.11   1031.60 o 
  -8  15   1    21324.14    22045.85   1719.14 o 
  -7  15   1     5721.67     5550.91    673.14 o 
  -6  15   1    12147.70    12783.84    871.28 o 
  -5  15   1     1438.25     1354.15    687.65 o 
  -4  15   1      501.67      170.08    423.17 o 
  -3  15   1     2769.02     3036.46    661.21 o 
  -2  15   1     1010.36     1519.18    560.70 o 
  -1  15   1      320.72      550.02    460.20 o 
   0  15   1     1078.53      387.29    381.30 o 
   1  15   1     2425.29     3235.58    527.35 o 
   2  15   1    19702.87    18453.57    961.25 o 
   3  15   1     6845.39     7345.00   1697.98 o 
   4  15   1    66078.05    63168.30   1977.36 o 
   5  15   1    11927.53    11425.65   1174.30 o 
   6  15   1    10842.33    11014.14    834.07 o 
   7  15   1     5763.03     6022.00   1666.24 o 
   8  15   1     5039.43     4251.14    635.64 o 
   9  15   1       56.60        0.00    494.43 o 
  -7  16   1      294.87      655.32    462.18 o 
  -6  16   1    10271.88    11700.23    892.79 o 
  -5  16   1    17170.06    17360.64   1491.68 o 
  -4  16   1     6788.70     7735.82    727.96 o 
  -3  16   1    19567.37    18708.78   1872.54 o 
  -2  16   1        8.31        0.00    930.98 o 
  -1  16   1     3408.23     4057.23    605.94 o 
   0  16   1    14857.46    15664.03   1824.93 o 
   1  16   1    25589.44    27617.61   1234.32 o 
   2  16   1    16312.55    19106.23   1028.41 o 
   3  16   1    70444.70    71872.52   2235.79 o 
   4  16   1     2987.61     3220.11    545.23 o 
   5  16   1    21369.06    20735.45   1502.26 o 
   6  16   1     5395.66     4049.10    621.92 o 
   7  16   1     5616.11     6505.43    735.26 o 
  -5  17   1    28723.14    30542.46   1999.49 o 
  -4  17   1      788.70     1420.21    486.53 o 
  -3  17   1      318.86      507.42    405.18 o 
  -2  17   1    18283.93    19210.09   1084.39 o 
  -1  17   1     1568.71     2208.57    542.00 o 
   0  17   1    18767.10    18509.30   1063.22 o 
   1  17   1     2802.76     2580.30    538.61 o 
   2  17   1       20.02      284.04    443.92 o 
   3  17   1       60.51        0.00    411.75 o 
   4  17   1     8306.24     7278.56   1100.25 o 
 -16   0   2     6523.05     7571.26   1803.77 o 
 -14   0   2    74601.74    76581.73   2360.08 o 
 -12   0   2   112755.95   108256.20   2958.55 o 
 -10   0   2    72624.23    73586.13   2105.33 o 
  -8   0   2    10211.01    11387.68    464.97 o 
  -6   0   2     3758.70     4585.07    604.94 o 
  -4   0   2      618.13      757.86    195.87 o 
  -2   0   2   218545.78   230569.14   4101.70 o 
   0   0   2   304770.78   324266.34   9986.87 o 
   2   0   2    34114.50    35327.86    968.01 o 
   4   0   2    50139.34    50610.00   1278.37 o 
   6   0   2   156117.72   150463.80   6400.48 o 
   8   0   2     1763.76     1748.14    194.53 o 
  10   0   2      261.51      768.32    408.23 o 
  12   0   2     1503.14     1846.36    527.06 o 
  14   0   2    16153.41    15912.29   2872.28 o 
  16   0   2    53512.18    58302.14   2086.43 o 
 -17   1   2     7219.75     7496.19    669.33 o 
 -16   1   2     4290.44     4495.15    497.24 o 
 -15   1   2     6348.87     6849.87    563.46 o 
 -14   1   2      734.65     1105.08    361.29 o 
 -13   1   2     7182.94     7707.22    624.54 o 
 -12   1   2    22357.51    20994.56   1113.18 o 
 -11   1   2     7148.33     7430.05    468.37 o 
 -10   1   2    38130.32    38228.62    959.29 o 
  -9   1   2     4891.65     4497.46    222.96 o 
  -8   1   2      532.52      771.86    149.68 o 
  -7   1   2    44945.41    42227.25    706.54 o 
  -6   1   2   123779.18   124549.86   1858.61 o 
  -5   1   2    24275.62    23767.07    477.01 o 
  -4   1   2    97357.61   102048.34   1485.32 o 
  -3   1   2     5827.67     6359.69    186.35 o 
  -2   1   2   133896.13   138043.20   1905.16 o 
  -1   1   2     4049.58     3878.29    110.46 o 
   0   1   2     1898.45     2019.17     89.44 o 
   2   1   2    10394.67    10046.05    512.19 o 
   3   1   2   246711.58   267027.88   4715.18 o 
   4   1   2     3045.00     3450.21    247.18 o 
   5   1   2    49761.90    50491.74   1240.08 o 
   6   1   2    64265.55    65123.34   1389.90 o 
   7   1   2    65160.07    66429.55   1252.13 o 
   8   1   2   159350.89   160758.31   2698.11 o 
   9   1   2    17803.31    17083.29    724.15 o 
  10   1   2    35369.20    34876.74   1097.35 o 
  11   1   2     1806.09     2226.23    453.90 o 
  12   1   2    10992.68    11538.44    817.43 o 
  13   1   2    14194.16    14007.11    697.80 o 
  14   1   2    18690.84    17693.86    740.99 o 
  15   1   2     6922.15     7345.75    572.36 o 
  16   1   2    19977.38    20144.53   1008.38 o 
  17   1   2     1174.25      975.78    548.00 o 
 -17   2   2    28052.99    28872.78   1383.69 o 
 -16   2   2     1362.68     2217.63    502.38 o 
 -15   2   2     8534.20     8709.64    583.82 o 
 -14   2   2    15457.26    15922.73    700.25 o 
 -13   2   2      671.12      896.47    351.80 o 
 -12   2   2     9343.80     9024.82    534.09 o 
 -11   2   2     3645.00     3444.30    386.07 o 
 -10   2   2      182.09      389.21    198.87 o 
  -9   2   2     4690.25     4948.80    328.32 o 
  -8   2   2   102881.08   103509.30   1630.41 o 
  -7   2   2    57314.20    57069.86    942.78 o 
  -6   2   2    32885.52    34636.52    617.06 o 
  -5   2   2   130535.59   134718.34   1935.10 o 
  -4   2   2    54477.14    57130.57    878.30 o 
  -3   2   2   132969.59   138183.53   1935.02 o 
  -2   2   2    25211.98    25995.54    478.10 o 
  -1   2   2    84011.99    85874.87   1591.81 o 
   0   2   2    72810.12    74477.53   1359.36 o 
   1   2   2    37644.50    39334.13    763.30 o 
   2   2   2    13635.61    13502.76    270.60 o 
   3   2   2   134924.72   144685.48   2038.58 o 
   4   2   2    51281.95    51644.16   1451.80 o 
   5   2   2   123414.73   129108.20   2119.99 o 
   6   2   2   112193.09   113478.48   1926.21 o 
   7   2   2    22189.25    20885.99    545.79 o 
   8   2   2      926.17      993.23    187.98 o 
   9   2   2    16255.84    15225.01    497.79 o 
  10   2   2    38923.05    38553.27   2511.56 o 
  11   2   2     4602.31     4264.64    518.19 o 
  12   2   2    39779.87    39928.00   1265.35 o 
  13   2   2     6630.26     6357.90    498.88 o 
  14   2   2      772.98      752.14    448.94 o 
  15   2   2    46824.89    46462.99   1490.39 o 
  16   2   2    20500.06    20056.81    986.26 o 
  17   2   2    35252.83    37793.88   1672.10 o 
 -17   3   2    14451.63    15675.92   1065.98 o 
 -16   3   2     7693.04     8770.46   1304.18 o 
 -15   3   2    19613.37    19345.61    789.93 o 
 -14   3   2     2240.28     2981.48    424.72 o 
 -13   3   2    56109.18    55746.30   1368.58 o 
 -12   3   2     3152.65     3468.07    405.74 o 
 -11   3   2     8306.17     8440.69    489.78 o 
 -10   3   2     3489.42     3686.83    331.54 o 
  -9   3   2    91279.42    90111.03   1655.17 o 
  -8   3   2      983.09      765.19    125.55 o 
  -7   3   2   179907.22   178430.08   2567.87 o 
  -6   3   2    46778.08    45272.85    760.79 o 
  -5   3   2    47723.71    46411.36    754.98 o 
  -4   3   2    16364.16    17518.01    356.32 o 
  -3   3   2     6899.16     6641.26    199.69 o 
  -2   3   2    41133.94    45000.68    782.47 o 
  -1   3   2    30428.65    31591.11    811.63 o 
   0   3   2   305762.47   322314.75   6882.25 o 
   1   3   2    61720.15    63259.59   1205.14 o 
   2   3   2   560932.38   596817.94   8086.10 o 
   3   3   2    25782.32    27134.70    470.48 o 
   4   3   2    41948.97    41561.34    679.04 o 
   5   3   2    84272.26    84969.81   1462.72 o 
   6   3   2    15402.80    15199.10    493.22 o 
   7   3   2   223968.42   230582.39   4318.65 o 
   8   3   2    70125.21    72661.68   2047.03 o 
   9   3   2    51775.07    49834.19   2108.78 o 
  10   3   2     2780.46     2811.42    439.80 o 
  11   3   2     1807.96     2120.00    465.11 o 
  12   3   2    23580.10    23590.62   1825.00 o 
  13   3   2    51285.73    53959.91   1973.84 o 
  14   3   2    68154.84    65722.80   2425.26 o 
  15   3   2    44452.02    43012.50   2747.21 o 
  16   3   2    15827.32    16537.60    935.52 o 
 -17   4   2     6074.66     7645.74    909.82 o 
 -16   4   2     1832.93     1605.32    465.98 o 
 -15   4   2      165.40        0.00    427.71 o 
 -14   4   2     1273.67     1534.75    374.91 o 
 -13   4   2     2378.99     2514.14    435.19 o 
 -12   4   2    62236.33    62828.36   2742.42 o 
 -11   4   2    43735.55    42902.02   1018.50 o 
 -10   4   2   168071.86   167735.58   3767.09 o 
  -9   4   2    32930.16    32269.38    785.48 o 
  -8   4   2   183356.77   183198.30   2664.46 o 
  -7   4   2     1898.70     2198.81    158.52 o 
  -6   4   2    30501.39    30162.50    565.84 o 
  -5   4   2   104028.19   106529.33   1570.16 o 
  -4   4   2    22727.23    23290.73    443.05 o 
  -3   4   2   155160.02   159640.53   2537.34 o 
  -2   4   2    34758.38    33456.91    728.36 o 
  -1   4   2   185254.56   197086.14   4387.43 o 
   0   4   2     6074.64     6546.65    463.35 o 
   1   4   2    44797.34    48068.82    974.92 o 
   2   4   2    58449.89    56506.36   1121.42 o 
   3   4   2   229225.44   241193.91   3061.17 o 
   4   4   2   220625.23   230635.89   3221.01 o 
   5   4   2   138630.00   144490.09   2090.90 o 
   6   4   2    14833.85    14361.14    348.19 o 
   7   4   2     1103.14      829.21    193.50 o 
   8   4   2    45309.09    46080.65    983.79 o 
   9   4   2    80406.23    81628.69   1554.41 o 
  10   4   2   243757.38   247260.50   4076.51 o 
  11   4   2    84340.38    83761.54   2007.00 o 
  12   4   2   165037.69   161303.36   5469.50 o 
  13   4   2     4676.57     4406.51    771.11 o 
  14   4   2     8676.94     9267.68    962.84 o 
  15   4   2    20095.65    20990.38   1006.87 o 
  16   4   2     6912.51     7785.85   1017.25 o 
 -17   5   2     1056.58      432.42    534.26 o 
 -16   5   2     2235.92     2460.21    593.42 o 
 -15   5   2     4026.31     4994.36    592.61 o 
 -14   5   2     3617.36     3940.02    559.99 o 
 -13   5   2    23698.56    22744.89    941.97 o 
 -12   5   2    22722.11    22876.37    923.65 o 
 -11   5   2     6227.27     5534.02    623.01 o 
 -10   5   2     5157.46     5181.78    371.80 o 
  -9   5   2    16567.22    17781.79    581.38 o 
  -8   5   2    18711.43    18633.05    624.54 o 
  -7   5   2    34407.31    33490.87    640.83 o 
  -6   5   2    57712.49    58658.91    959.66 o 
  -5   5   2     6260.41     6097.56    230.22 o 
  -4   5   2     2521.48     2741.69    179.13 o 
  -3   5   2    37082.65    37001.52    713.72 o 
  -2   5   2   122936.91   130717.05   2426.05 o 
  -1   5   2    78122.23    80379.40   1922.50 o 
   0   5   2   342026.88   347177.56   7634.05 o 
   1   5   2   263086.81   262098.47   4681.06 o 
   2   5   2   238634.67   245889.22   4414.67 o 
   3   5   2    19804.84    18863.74    443.68 o 
   4   5   2     4537.34     4553.86    202.65 o 
   5   5   2     1822.07     2201.25    151.49 o 
   6   5   2    21262.22    20479.19    445.40 o 
   7   5   2    27025.06    26668.30    655.13 o 
   8   5   2    44495.86    42598.23    942.63 o 
   9   5   2    24247.57    24288.35    747.72 o 
  10   5   2     5798.12     5457.71    439.29 o 
  11   5   2     4635.17     4016.10    699.18 o 
  12   5   2   111385.98   105443.01   4972.28 o 
  13   5   2    54754.36    54568.83   1971.15 o 
  14   5   2    87336.32    86662.67   4935.25 o 
  15   5   2    15961.70    16193.10   2168.76 o 
  16   5   2    14332.61    15606.10    922.09 o 
 -16   6   2     9573.27    10804.08    915.81 o 
 -15   6   2      477.77      569.93    421.77 o 
 -14   6   2       86.22      477.28    400.98 o 
 -13   6   2     3664.55     2982.39    644.52 o 
 -12   6   2    21146.58    19331.31   1041.13 o 
 -11   6   2    49231.87    48869.83   1721.29 o 
 -10   6   2    65898.56    66574.45   1913.32 o 
  -9   6   2    57623.18    55412.21   1156.22 o 
  -8   6   2    25141.29    24785.61    661.99 o 
  -7   6   2    93528.88    94457.95   1473.66 o 
  -6   6   2    14204.38    14619.22    519.31 o 
  -5   6   2      177.13       90.71    126.42 o 
  -4   6   2    77256.60    77658.74   1353.45 o 
  -3   6   2      439.78      201.28    151.83 o 
  -2   6   2   113755.65   116549.80   2734.13 o 
  -1   6   2     9648.82     8401.32    418.12 o 
   0   6   2     6595.51     6030.50    344.11 o 
   1   6   2     5398.64     6609.61    569.11 o 
   2   6   2    92560.33    90963.94   1772.84 o 
   3   6   2    53155.84    53371.27   1136.35 o 
   4   6   2   210675.78   217894.95   3436.37 o 
   5   6   2     8126.10     7648.53    264.43 o 
   6   6   2    36013.55    36028.13    667.37 o 
   7   6   2      353.53      258.40    193.37 o 
   8   6   2    12510.26    12690.27    566.31 o 
   9   6   2    64471.13    62076.24   1479.57 o 
  10   6   2   117113.35   116785.83   2470.42 o 
  11   6   2   141261.66   141314.06   6077.81 o 
  12   6   2    66664.83    64372.47   2150.46 o 
  13   6   2    32062.77    30548.97   1462.35 o 
  14   6   2       23.47        0.00    589.72 o 
  15   6   2       68.38        0.00    603.02 o 
  16   6   2    32381.37    32766.71   1280.64 o 
 -16   7   2    10808.30    11447.80    936.13 o 
 -15   7   2     5914.28     6417.95    638.03 o 
 -14   7   2     9633.32    10145.81    920.40 o 
 -13   7   2      258.02      293.63    682.37 o 
 -12   7   2    27725.20    25692.96    915.69 o 
 -11   7   2     6534.72     7037.59    511.87 o 
 -10   7   2    12032.80    12032.43    598.01 o 
  -9   7   2     9236.84     8994.59    437.35 o 
  -8   7   2    30115.87    29882.71    989.91 o 
  -7   7   2     1433.57     1787.69    187.52 o 
  -6   7   2    60331.97    60486.91   1019.40 o 
  -5   7   2       50.06      303.84    143.51 o 
  -4   7   2    62796.17    61447.13   1306.21 o 
  -3   7   2     1254.08     1709.73    214.74 o 
  -2   7   2     7626.81     6952.77    399.75 o 
  -1   7   2    19329.53    18670.72    665.78 o 
   0   7   2    51206.93    52629.07   1144.21 o 
   1   7   2   143218.47   151293.19   2841.32 o 
   2   7   2     7821.08     7747.48    349.91 o 
   3   7   2    98258.50    95602.00   2095.35 o 
   4   7   2    50471.18    50511.80    974.46 o 
   5   7   2    14000.54    13736.40    416.87 o 
   6   7   2   128438.38   130292.46   1955.49 o 
   7   7   2     1723.28     2089.38    310.07 o 
   8   7   2   161529.06   157787.31   3104.61 o 
   9   7   2     3750.17     4184.27    419.11 o 
  10   7   2    18187.35    17023.86    717.46 o 
  11   7   2      123.41      406.41    335.17 o 
  12   7   2    29483.05    28300.24   1372.33 o 
  13   7   2    15203.67    15656.83   1512.84 o 
  14   7   2    37979.39    40858.80   1752.78 o 
  15   7   2     6777.73     7701.63    939.40 o 
 -15   8   2      930.20      642.26    500.54 o 
 -14   8   2    13992.69    14758.85   1046.55 o 
 -13   8   2    11203.54    11045.98    899.54 o 
 -12   8   2    19746.10    18715.78    790.45 o 
 -11   8   2       56.64       85.49    314.50 o 
 -10   8   2     2609.80     3172.52    421.65 o 
  -9   8   2     7967.54     7956.38    504.63 o 
  -8   8   2    17290.54    15471.76    790.98 o 
  -7   8   2    20512.67    18485.57    604.78 o 
  -6   8   2    54258.50    55895.06    977.50 o 
  -5   8   2     4810.71     4527.46    315.74 o 
  -4   8   2    97931.59    99032.98   1992.54 o 
  -3   8   2      665.95      835.77    239.03 o 
  -2   8   2   162345.81   164141.75   3837.40 o 
  -1   8   2    26424.99    25120.82    841.55 o 
   0   8   2    12738.20    12502.51    608.31 o 
   1   8   2    11859.30    11725.82    530.97 o 
   2   8   2    15480.28    15187.63    519.38 o 
   3   8   2     1303.34     1896.39    424.54 o 
   4   8   2    44412.46    44066.37   1036.54 o 
   5   8   2    18309.31    18106.32    527.10 o 
   6   8   2    57556.17    55691.54   1969.22 o 
   7   8   2     9515.04     8892.97    671.77 o 
   8   8   2    27041.09    25395.38    849.23 o 
   9   8   2     1158.89      885.84    336.80 o 
  10   8   2    13044.82    12984.67    641.13 o 
  11   8   2    22816.78    22470.08    862.15 o 
  12   8   2      110.55        0.00    650.63 o 
  13   8   2     9229.75     8969.70    922.75 o 
  14   8   2     5491.26     6241.16    856.77 o 
  15   8   2      162.09      427.72    830.48 o 
 -15   9   2     1941.18     3512.33    941.56 o 
 -14   9   2        0.58      743.82    564.85 o 
 -13   9   2      472.12      551.73    539.22 o 
 -12   9   2     6611.87     6373.80    550.42 o 
 -11   9   2    17445.74    17468.02    761.40 o 
 -10   9   2    10751.96    10555.71    592.52 o 
  -9   9   2     2680.46     2439.05    381.09 o 
  -8   9   2      618.01      693.62    318.49 o 
  -7   9   2     6568.41     6351.40    347.41 o 
  -6   9   2     2577.99     2785.20    269.07 o 
  -5   9   2    49179.89    47349.73   1135.87 o 
  -4   9   2    79951.34    79395.13   1684.71 o 
  -3   9   2    47129.30    50042.13   1424.35 o 
  -2   9   2    79328.77    82052.15   2120.53 o 
  -1   9   2     7680.06     8168.59    777.58 o 
   0   9   2     5291.59     5653.54    418.72 o 
   1   9   2     4440.82     4296.44    385.20 o 
   2   9   2     8906.50     9297.43    508.52 o 
   3   9   2    18951.06    18609.87    611.49 o 
   4   9   2    15382.10    15346.83    558.06 o 
   5   9   2       67.66        0.00    175.89 o 
   6   9   2    26051.35    26458.65    812.42 o 
   7   9   2    21089.64    19981.37    737.47 o 
   8   9   2    29556.78    29525.31    940.59 o 
   9   9   2    36754.21    38600.98   1140.49 o 
  10   9   2     8669.58     8577.89    732.65 o 
  11   9   2     3101.73     4014.14    460.88 o 
  12   9   2      545.28      391.43    545.94 o 
  13   9   2      639.88     1306.28    603.72 o 
  14   9   2      142.79      327.89    603.88 o 
 -14  10   2    10272.52    10408.91    942.21 o 
 -13  10   2    35934.04    37567.73   1548.02 o 
 -12  10   2    35935.75    37494.00   1191.10 o 
 -11  10   2    15140.93    15802.29    752.27 o 
 -10  10   2     3443.38     3181.27    440.39 o 
  -9  10   2      110.46      640.18    328.81 o 
  -8  10   2       26.24      274.25    304.69 o 
  -7  10   2      150.08      417.15    296.72 o 
  -6  10   2     5089.04     5284.50    341.71 o 
  -5  10   2      493.18      229.99    225.83 o 
  -4  10   2    19510.94    19409.35    805.85 o 
  -3  10   2    31711.33    30453.13   1041.93 o 
  -2  10   2      215.24      313.02    253.03 o 
  -1  10   2    34686.93    36056.52   1155.31 o 
   0  10   2     6414.49     5494.81    441.17 o 
   1  10   2     9679.24     9004.82    534.52 o 
   2  10   2    23489.33    21380.78   1142.57 o 
   3  10   2    10548.79    10047.93    477.69 o 
   4  10   2     5214.83     5250.71    381.21 o 
   5  10   2    51044.30    51366.53   1085.97 o 
   6  10   2      141.88      279.33    295.48 o 
   7  10   2    32780.99    33331.89   1380.61 o 
   8  10   2    17201.31    16340.28    824.25 o 
   9  10   2      613.14      658.14    325.69 o 
  10  10   2      984.44      508.65    359.22 o 
  11  10   2     1208.99     1452.86    401.34 o 
  12  10   2       12.91        0.00    531.13 o 
  13  10   2      233.19      117.09    883.37 o 
  14  10   2      430.85      959.45    616.85 o 
 -13  11   2      863.86      709.94    373.64 o 
 -12  11   2     4941.51     5482.16    677.76 o 
 -11  11   2    11890.60    12247.28    707.40 o 
 -10  11   2    15048.78    15300.28    749.76 o 
  -9  11   2     3669.55     3607.49    449.93 o 
  -8  11   2    45868.95    46649.55   1273.66 o 
  -7  11   2     9650.05     9376.99    612.54 o 
  -6  11   2    15524.62    14597.18    526.49 o 
  -5  11   2    61926.67    59715.45   1730.69 o 
  -4  11   2      760.91      654.93    312.38 o 
  -3  11   2    58607.37    56857.49   1670.42 o 
  -2  11   2    20035.67    18996.50   1422.92 o 
  -1  11   2      797.47      878.08    460.20 o 
   0  11   2     6242.13     6181.71    502.91 o 
   1  11   2     2704.67     2771.82    407.65 o 
   2  11   2    18221.30    16287.87   1407.05 o 
   3  11   2     1193.85     1724.71    355.27 o 
   4  11   2    44113.10    42807.29   1127.41 o 
   5  11   2    26244.30    25634.89    715.05 o 
   6  11   2    75677.21    77697.80   1797.28 o 
   7  11   2    70581.40    68758.13   1666.40 o 
   8  11   2    17042.95    18115.44   1172.84 o 
   9  11   2    46543.70    47218.32   1341.09 o 
  10  11   2      154.42        0.00    336.12 o 
  11  11   2      185.56      357.36    372.09 o 
  12  11   2     3886.68     3465.74    497.70 o 
  13  11   2     3031.82     3087.80    684.45 o 
 -13  12   2     5989.55     6885.98    614.10 o 
 -12  12   2     2367.18     3427.75    510.02 o 
 -11  12   2      171.53      269.71    362.57 o 
 -10  12   2     1021.32     1370.08    412.92 o 
  -9  12   2    18527.61    19231.72    826.51 o 
  -8  12   2    14660.85    15422.05    718.28 o 
  -7  12   2     4588.64     4097.76    460.87 o 
  -6  12   2   105878.48   107138.70   2798.22 o 
  -5  12   2     4779.65     4672.10    505.54 o 
  -4  12   2   128768.27   128729.51   3260.32 o 
  -3  12   2    41956.69    40951.63   1356.50 o 
  -2  12   2    50468.14    50780.60   1574.03 o 
  -1  12   2     4371.57     4352.46    624.18 o 
   0  12   2     1630.49     1348.61    392.68 o 
   1  12   2     6725.31     7033.99    568.39 o 
   2  12   2    19299.51    20048.19    904.33 o 
   3  12   2    24417.65    23411.04   1227.20 o 
   4  12   2    24351.02    25482.97   1004.47 o 
   5  12   2    28555.57    27540.10   1477.50 o 
   6  12   2    12830.00    12549.48   1284.76 o 
   7  12   2     3276.69     3709.40    450.61 o 
   8  12   2     1081.77      871.33    452.93 o 
   9  12   2    10094.89     8367.06    616.19 o 
  10  12   2     1999.53     2292.19    451.53 o 
  11  12   2    31347.09    32303.19   1150.94 o 
  12  12   2     3054.01     3777.74    533.74 o 
 -12  13   2     3498.85     3384.82    518.96 o 
 -11  13   2     3838.95     3612.23    666.89 o 
 -10  13   2     3136.55     3336.64    495.62 o 
  -9  13   2      503.81        0.00    341.61 o 
  -8  13   2    38685.22    40707.24   1232.98 o 
  -7  13   2    20110.01    19339.30    994.60 o 
  -6  13   2     7760.38     7342.04    930.98 o 
  -5  13   2    36352.51    34766.06   1265.18 o 
  -4  13   2     6078.71     5945.62    560.45 o 
  -3  13   2      323.89      435.33    347.79 o 
  -2  13   2      301.38      387.05    347.79 o 
  -1  13   2    62977.57    64521.02   1911.22 o 
   0  13   2      420.33      467.42    344.91 o 
   1  13   2   112372.61   114224.55   2995.96 o 
   2  13   2     6691.85     7136.67    583.35 o 
   3  13   2    58834.21    59691.49   2549.61 o 
   4  13   2    61824.88    61019.81   4226.43 o 
   5  13   2    15574.96    14486.85    786.20 o 
   6  13   2    88406.20    89775.31   2078.20 o 
   7  13   2    43739.41    42888.84   1263.80 o 
   8  13   2    32216.54    33588.35   1631.02 o 
   9  13   2    24396.02    24732.10    978.75 o 
  10  13   2      230.88      295.49    382.45 o 
  11  13   2     4968.10     4488.59    565.30 o 
 -10  14   2     9351.30     9506.41    687.72 o 
  -9  14   2    49783.98    54039.21   1854.81 o 
  -8  14   2     1325.63     1739.87    512.39 o 
  -7  14   2    27345.04    28680.78   1230.56 o 
  -6  14   2    19221.67    18228.15   1396.47 o 
  -5  14   2     5153.45     5440.38    584.35 o 
  -4  14   2    28612.66    29452.76   1671.53 o 
  -3  14   2    36882.64    34530.54   1348.86 o 
  -2  14   2     7701.60     7413.05    626.24 o 
  -1  14   2    11120.96    10341.07    710.55 o 
   0  14   2     2118.52     2290.82    465.35 o 
   1  14   2     1612.53     1589.07    418.72 o 
   2  14   2    17056.58    17195.30   1126.70 o 
   3  14   2    51461.77    51032.47   1656.35 o 
   4  14   2    12461.12    11455.60    745.27 o 
   5  14   2    38964.29    37344.95   1978.33 o 
   6  14   2      315.41      103.45    629.47 o 
   7  14   2     3205.80     3890.28    707.49 o 
   8  14   2       99.70        0.00    338.55 o 
   9  14   2    46089.64    45994.18   1407.39 o 
  10  14   2     4726.90     5140.28    579.54 o 
  -9  15   2      226.92      233.37    442.80 o 
  -8  15   2     2378.94     2487.46    552.97 o 
  -7  15   2    13536.16    13430.57    897.31 o 
  -6  15   2      816.61     1026.19    624.18 o 
  -5  15   2    16744.98    18414.24    961.88 o 
  -4  15   2      209.38        0.00    349.12 o 
  -3  15   2     6392.07     7583.84    687.74 o 
  -2  15   2    14821.48    15716.10    905.16 o 
  -1  15   2    53417.71    53366.47   1761.41 o 
   0  15   2    17063.39    19075.33    967.69 o 
   1  15   2   101669.69   103888.16   2872.47 o 
   2  15   2    12401.16    12959.27    828.74 o 
   3  15   2    35476.58    37442.18   1398.65 o 
   4  15   2     2355.85     2373.22    492.20 o 
   5  15   2     4591.90     5490.66    888.66 o 
   6  15   2     1245.75     1833.07    497.09 o 
   7  15   2    28520.70    27654.02   1267.56 o 
   8  15   2      746.38      673.80    366.41 o 
  -7  16   2     9726.81    10844.05    882.72 o 
  -6  16   2     5025.06     5956.15   1005.03 o 
  -5  16   2     1324.13     1798.48    708.81 o 
  -4  16   2     2096.24     2082.43    512.12 o 
  -3  16   2    18210.15    20687.46   1070.18 o 
  -2  16   2      515.47      163.98    389.00 o 
  -1  16   2    11887.99    11795.55    841.55 o 
   0  16   2      135.72       25.24    377.28 o 
   1  16   2      550.59     1195.46    463.80 o 
   2  16   2      831.98     1254.71    618.89 o 
   3  16   2    30474.13    32392.23   2502.01 o 
   4  16   2      732.01      560.70    655.92 o 
   5  16   2    23920.18    23332.29   1148.27 o 
   6  16   2      792.42      282.68    429.32 o 
   7  16   2      787.30      428.77    544.83 o 
  -5  17   2    13282.11    13033.71   1364.73 o 
  -4  17   2      232.22      356.66    491.94 o 
  -3  17   2     8904.52     9185.34   1475.81 o 
  -2  17   2     2534.26     2829.17    562.97 o 
  -1  17   2      294.29       37.65    412.71 o 
   0  17   2     6979.11     7131.69    740.48 o 
   1  17   2     4867.00     4885.67    654.27 o 
   2  17   2    23713.24    24175.54   1178.19 o 
   3  17   2      247.72      987.84    444.19 o 
   4  17   2    10285.26    10780.31   1301.25 o 
 -17   0   3     6300.35     4316.36    994.45 o 
 -15   0   3    14728.96    16294.47   1019.45 o 
 -13   0   3    11072.86     9691.21    786.00 o 
 -11   0   3    60174.95    59225.43   1843.89 o 
  -9   0   3    21224.65    21348.09    682.75 o 
  -7   0   3      260.30      653.34    204.27 o 
  -5   0   3    69481.00    69144.20   1405.38 o 
  -3   0   3      665.70      896.41    155.22 o 
  -1   0   3    61395.80    65991.93   1541.02 o 
   1   0   3   303588.22   308391.19  18169.96 o 
   3   0   3   136787.45   139643.81   5178.57 o 
   5   0   3    49395.11    47957.45   1240.93 o 
   7   0   3    45691.20    43717.99   1258.94 o 
   9   0   3    30388.74    30341.45   1851.38 o 
  11   0   3     4893.65     3912.12    634.76 o 
  13   0   3    24553.44    25929.16   1237.96 o 
  15   0   3     8587.21     9190.60   1174.30 o 
  17   0   3     1301.52     1036.77    909.82 o 
 -17   1   3     3498.57     2984.01    632.09 o 
 -16   1   3     6553.15     7823.94    589.42 o 
 -15   1   3     2496.33     2517.66    483.99 o 
 -14   1   3    15601.46    15892.68    687.78 o 
 -13   1   3    20610.81    21298.69    768.84 o 
 -12   1   3      575.49      430.92    331.97 o 
 -11   1   3    54298.27    54891.40   1240.15 o 
 -10   1   3      120.85      553.36    220.36 o 
  -9   1   3   109617.63   112217.42   1609.92 o 
  -8   1   3      161.70       83.45    147.21 o 
  -7   1   3     4155.07     3955.27    204.74 o 
  -6   1   3    21933.92    22320.63    469.97 o 
  -5   1   3      756.07      628.63    130.57 o 
  -4   1   3     3086.11     2918.58    163.09 o 
  -3   1   3     8435.16     9524.32    228.00 o 
  -2   1   3     1480.68     1597.91     79.16 o 
  -1   1   3     5427.82     4995.45    163.85 o 
   0   1   3     4023.90     4475.37    148.09 o 
   1   1   3    72011.20    77766.66   1241.65 o 
   2   1   3    60168.19    64279.75   1067.21 o 
   3   1   3     3539.10     3944.39    180.18 o 
   4   1   3    87941.38    91697.33   3389.73 o 
   5   1   3    43368.75    45964.38   1038.37 o 
   6   1   3    85270.07    86879.88   2573.98 o 
   7   1   3     8249.23     8922.50    590.00 o 
   8   1   3      613.13     1042.43    185.95 o 
   9   1   3     5484.89     5682.82    463.25 o 
  10   1   3      402.54      970.48    505.53 o 
  11   1   3    11942.13    11578.21    686.26 o 
  12   1   3      100.09      196.11    307.86 o 
  13   1   3    42971.23    43535.46   1159.64 o 
  14   1   3     5284.70     6613.82    533.72 o 
  15   1   3    60732.07    61659.48   1764.32 o 
  16   1   3     8514.56     9905.29    780.04 o 
  17   1   3    17261.09    17911.38   1264.17 o 
 -17   2   3      372.56        0.00    528.97 o 
 -16   2   3      486.98      495.98    368.76 o 
 -15   2   3     1606.98     1274.86    374.57 o 
 -14   2   3     6508.21     6377.83    510.92 o 
 -13   2   3      814.00     1181.78    356.74 o 
 -12   2   3     4329.03     3771.76    416.90 o 
 -11   2   3      840.30      694.09    311.77 o 
 -10   2   3    11947.07    12001.07    437.85 o 
  -9   2   3     4544.27     4421.67    278.48 o 
  -8   2   3   110909.20   114392.39   1600.04 o 
  -7   2   3     2189.85     2308.10    164.12 o 
  -6   2   3   147142.53   149232.77   2154.41 o 
  -5   2   3      820.21     1177.81    135.55 o 
  -4   2   3    92959.79    96470.81   1403.06 o 
  -3   2   3      943.80     1076.85    121.04 o 
  -2   2   3      427.99      776.90    109.18 o 
  -1   2   3    11353.18    11863.86    321.41 o 
   0   2   3     2877.78     3219.74    146.34 o 
   1   2   3     4118.95     4886.11    221.41 o 
   2   2   3    24032.73    24680.93    559.05 o 
   3   2   3     3852.45     4205.09    160.11 o 
   4   2   3    85185.91    88471.48   1491.38 o 
   5   2   3    12937.00    14242.76    393.53 o 
   6   2   3   106039.35   104840.65   1802.01 o 
   7   2   3    21574.77    20625.94    556.15 o 
   8   2   3    32569.44    32039.06    756.47 o 
   9   2   3      120.47      244.16    172.18 o 
  10   2   3      402.06      282.78    349.56 o 
  11   2   3     3250.43     3718.03    587.10 o 
  12   2   3    21393.13    22580.50    947.37 o 
  13   2   3    21007.41    20744.20   1109.21 o 
  14   2   3    75950.24    77935.49   2032.65 o 
  15   2   3     2995.18     3228.00    560.66 o 
  16   2   3    29294.23    27926.07   1161.25 o 
 -17   3   3     9835.85     8201.60    835.34 o 
 -16   3   3    15328.88    15572.10   1385.89 o 
 -15   3   3     3493.75     3562.15    465.90 o 
 -14   3   3     9472.85     9402.05    573.11 o 
 -13   3   3     5431.31     4805.53    455.22 o 
 -12   3   3     2065.94     2008.13    380.22 o 
 -11   3   3    20251.52    19863.94    697.84 o 
 -10   3   3    15074.15    14456.74    669.15 o 
  -9   3   3    35986.95    36925.53    851.90 o 
  -8   3   3    15087.03    14686.81    399.11 o 
  -7   3   3    45637.84    45659.74    792.21 o 
  -6   3   3    20536.42    22755.49    460.81 o 
  -5   3   3       38.27      249.71    112.04 o 
  -4   3   3   121462.77   128671.21   1836.35 o 
  -3   3   3    12650.90    12443.81    323.20 o 
  -2   3   3   245760.27   267411.59   4136.70 o 
  -1   3   3    20482.06    22804.52    647.05 o 
   0   3   3     4437.37     5952.50    423.05 o 
   1   3   3     6142.77     7149.19    377.10 o 
   2   3   3   173102.28   183615.28   2843.93 o 
   3   3   3    52903.81    58002.44    891.55 o 
   4   3   3   249986.39   262181.63   3644.84 o 
   5   3   3     7676.77     7162.64    245.49 o 
   6   3   3   142367.70   148569.30   2455.95 o 
   7   3   3    60635.24    60315.94   1753.94 o 
   8   3   3      732.09      572.46    195.22 o 
   9   3   3   119036.43   120735.21   2143.91 o 
  10   3   3     5175.44     5993.26    831.62 o 
  11   3   3    62513.26    63163.21   2103.45 o 
  12   3   3    11644.52    13181.63   1024.01 o 
  13   3   3     8501.43     9808.32    979.20 o 
  14   3   3    10893.44    10435.69   1026.13 o 
  15   3   3     4883.99     5805.65    657.78 o 
  16   3   3    25000.82    26901.10   1153.17 o 
 -17   4   3     6698.91     6117.44    773.58 o 
 -16   4   3     2155.76     2998.37    719.39 o 
 -15   4   3     2008.35     2430.19    504.62 o 
 -14   4   3    13469.70    13551.16    859.70 o 
 -13   4   3    14094.40    14768.09    653.64 o 
 -12   4   3    16326.78    15581.53    646.62 o 
 -11   4   3    12277.86    12330.18    467.74 o 
 -10   4   3      497.20      703.50    303.87 o 
  -9   4   3    14484.19    14253.53    500.16 o 
  -8   4   3    33705.70    34503.40    660.45 o 
  -7   4   3      415.25      302.22    125.44 o 
  -6   4   3    62532.15    63431.20   1011.41 o 
  -5   4   3       50.11      138.95    108.16 o 
  -4   4   3     5802.04     6319.74    214.11 o 
  -3   4   3   119413.63   119276.37   1934.35 o 
  -2   4   3     4325.48     3795.33    264.48 o 
  -1   4   3   231936.91   245214.09   5423.51 o 
   0   4   3    65191.54    68071.13   1318.72 o 
   1   4   3   349817.94   381798.78   8184.12 o 
   2   4   3    42189.55    45612.80   1494.92 o 
   3   4   3   131922.84   133274.66   1906.45 o 
   4   4   3    11225.12    11444.35    287.47 o 
   5   4   3     1138.74     1150.91    128.88 o 
   6   4   3    56583.58    53399.48    883.93 o 
   7   4   3    53699.37    55835.11   1316.27 o 
   8   4   3    37169.10    36282.08    864.28 o 
   9   4   3    19854.67    19689.56    630.65 o 
  10   4   3     5285.61     5194.30    511.13 o 
  11   4   3     8916.93     6736.17    842.84 o 
  12   4   3    28192.52    25921.10   3073.29 o 
  13   4   3    50764.06    55873.29   2023.13 o 
  14   4   3    56456.82    56845.95   6167.74 o 
  15   4   3     6757.50     7555.94    694.84 o 
  16   4   3     4838.75     4903.81    629.49 o 
 -17   5   3      563.01        0.00    452.54 o 
 -16   5   3      680.88        0.00    968.01 o 
 -15   5   3       53.28        0.00    411.22 o 
 -14   5   3     4850.18     4542.78    558.03 o 
 -13   5   3    24445.14    24605.14    823.65 o 
 -12   5   3    27458.35    27122.81   1192.58 o 
 -11   5   3    53525.52    52157.38   1169.13 o 
 -10   5   3    21765.73    21863.58    675.89 o 
  -9   5   3   102930.77   102516.59   1847.56 o 
  -8   5   3    54268.54    53710.77    978.55 o 
  -7   5   3    37540.80    38189.63    708.03 o 
  -6   5   3     9377.31    10088.12    297.46 o 
  -5   5   3    17473.79    16915.54    385.35 o 
  -4   5   3    37360.18    36675.52    718.30 o 
  -3   5   3   117373.20   121808.81   1990.44 o 
  -2   5   3    58419.02    59476.13   1484.79 o 
  -1   5   3    60030.16    67417.41   1653.18 o 
   0   5   3    10308.80    11071.13    367.99 o 
   1   5   3      273.29      695.10    154.95 o 
   2   5   3    62413.19    65106.24   1306.55 o 
   3   5   3    88267.62    88859.12   1492.41 o 
   4   5   3     1950.67     1875.86    135.41 o 
   5   5   3     4097.59     4015.13    187.80 o 
   6   5   3     2553.92     2304.92    165.96 o 
   7   5   3     9098.80     8395.51    358.10 o 
   8   5   3    61160.46    58485.87   1176.15 o 
   9   5   3   131293.31   131790.89   2682.69 o 
  10   5   3    62413.57    61428.52   1507.79 o 
  11   5   3   182777.70   182743.77   4574.08 o 
  12   5   3    31243.67    29411.16   2512.59 o 
  13   5   3    27030.22    27363.77   5543.56 o 
  14   5   3      222.08      685.72   1121.41 o 
  15   5   3     2763.88     2373.94    721.09 o 
  16   5   3     3946.81     3738.56    574.51 o 
 -16   6   3      437.41      736.58    592.44 o 
 -15   6   3     1571.55      243.32    476.07 o 
 -14   6   3     3055.89     3155.09    751.14 o 
 -13   6   3    16040.53    16492.67    802.74 o 
 -12   6   3      418.29      724.23    504.84 o 
 -11   6   3    46267.54    44993.02   1067.58 o 
 -10   6   3     3000.06     3288.59    376.71 o 
  -9   6   3       18.28        0.00    232.37 o 
  -8   6   3     7753.63     7873.17    300.49 o 
  -7   6   3    39431.21    37778.77    709.53 o 
  -6   6   3    27575.29    26139.37    584.41 o 
  -5   6   3    44223.55    43340.50    759.61 o 
  -4   6   3   101787.88   104196.39   1759.46 o 
  -3   6   3     6687.76     7849.40    331.83 o 
  -2   6   3    96312.06    99249.93   2374.90 o 
  -1   6   3    97139.23   101789.03   2420.00 o 
   0   6   3   123007.76   126857.17   3078.58 o 
   1   6   3   149204.25   158325.63   2937.07 o 
   2   6   3    19969.52    20418.74    563.19 o 
   3   6   3    47655.62    48114.53    914.71 o 
   4   6   3     8322.25     8660.97    317.18 o 
   5   6   3   103952.01   106304.38   1600.69 o 
   6   6   3     9371.57     9179.99    293.19 o 
   7   6   3    89736.28    86399.24   1847.71 o 
   8   6   3     5944.07     5659.96    415.62 o 
   9   6   3    36050.23    33538.82    996.04 o 
  10   6   3      464.57      692.33    328.30 o 
  11   6   3     7058.99     7248.93    807.81 o 
  12   6   3     8646.68     8436.14    882.34 o 
  13   6   3    63531.49    67184.68   4020.14 o 
  14   6   3     1810.82     1862.18    704.90 o 
  15   6   3    30803.37    32953.34   3491.17 o 
 -16   7   3    19668.56    23008.73   1241.73 o 
 -15   7   3    20258.96    22718.56   1555.16 o 
 -14   7   3    15109.49    14821.38   1182.00 o 
 -13   7   3    13217.28    13950.39   1803.77 o 
 -12   7   3      623.61      844.34    342.99 o 
 -11   7   3     7166.71     6875.62    638.57 o 
 -10   7   3      186.85       98.75    269.89 o 
  -9   7   3    20525.11    19923.00    701.79 o 
  -8   7   3      960.19      953.93    249.74 o 
  -7   7   3      501.87      804.67    174.27 o 
  -6   7   3     2887.24     2756.29    205.51 o 
  -5   7   3    22074.90    19849.50    512.28 o 
  -4   7   3     6817.69     6819.23    336.31 o 
  -3   7   3    92377.87    93874.12   2299.87 o 
  -2   7   3     2572.83     2887.61    295.42 o 
  -1   7   3    68483.55    73917.63   1866.42 o 
   0   7   3      138.79      331.82    194.07 o 
   1   7   3     1309.59     1680.68    213.60 o 
   2   7   3      407.13      394.21    154.37 o 
   3   7   3   121529.00   126328.30   2432.44 o 
   4   7   3     3441.80     3212.53    229.65 o 
   5   7   3   193509.53   199088.42   3207.36 o 
   6   7   3    52013.75    51178.52   1021.24 o 
   7   7   3    43230.90    42076.49   1103.93 o 
   8   7   3    84760.57    82648.24   1831.95 o 
   9   7   3     1292.18     1598.33    352.54 o 
  10   7   3    54497.76    53352.38   1394.37 o 
  11   7   3    21356.89    20032.18   1132.86 o 
  12   7   3     5739.22     6327.49   1438.79 o 
  13   7   3     1444.02     2472.87    856.92 o 
  14   7   3     6290.10     6842.80    917.85 o 
  15   7   3    20048.07    21432.20   1371.47 o 
 -15   8   3      240.60      544.08    431.64 o 
 -14   8   3     3514.44     3426.03    675.49 o 
 -13   8   3     1107.97     1544.58    587.15 o 
 -12   8   3     3080.80     3003.48    437.38 o 
 -11   8   3     5056.26     5285.75    510.26 o 
 -10   8   3     3265.12     3065.26    416.59 o 
  -9   8   3     3685.18     3484.16    339.05 o 
  -8   8   3     4367.98     5284.96    355.59 o 
  -7   8   3    60627.21    60310.11   1057.09 o 
  -6   8   3     3263.11     2855.32    228.18 o 
  -5   8   3   162653.59   163410.09   3111.88 o 
  -4   8   3     8247.65     8101.55    386.90 o 
  -3   8   3    98009.16    99427.49   2453.36 o 
  -2   8   3     7328.70     7452.04    445.05 o 
  -1   8   3     6137.78     5415.56    714.10 o 
   0   8   3     1806.20     1742.10    272.97 o 
   1   8   3      350.19      551.83    230.46 o 
   2   8   3     4954.26     4758.61    317.17 o 
   3   8   3      118.20      463.36    193.09 o 
   4   8   3     2252.90     2576.06    240.24 o 
   5   8   3    56672.42    53198.19   1152.88 o 
   6   8   3       50.47      123.51    181.65 o 
   7   8   3    58094.02    54586.77   1337.81 o 
   8   8   3    12203.42    11677.53    594.38 o 
   9   8   3    33582.41    33050.59   1112.33 o 
  10   8   3     8768.34     8219.78    556.52 o 
  11   8   3     2828.59     2570.65    415.70 o 
  12   8   3     7193.72     6443.13    815.29 o 
  13   8   3    17787.12    16519.49   1148.12 o 
  14   8   3      437.54      892.34    580.72 o 
  15   8   3    26315.06    24446.94   1967.75 o 
 -15   9   3    10421.38    10493.57    901.21 o 
 -14   9   3      501.72     1311.83    761.71 o 
 -13   9   3    30938.27    33842.91   1904.28 o 
 -12   9   3     4513.68     4575.52    496.23 o 
 -11   9   3    13862.26    14481.15    707.72 o 
 -10   9   3    34045.07    32881.20   1019.60 o 
  -9   9   3      293.92      409.54    316.82 o 
  -8   9   3    23553.14    21679.04    778.38 o 
  -7   9   3     4479.88     4156.92    306.25 o 
  -6   9   3      130.16      188.60    191.81 o 
  -5   9   3      303.65      640.91    307.75 o 
  -4   9   3     1277.76     1364.30    235.80 o 
  -3   9   3     7934.88     7392.17    461.96 o 
  -2   9   3     6879.90     6555.88    560.70 o 
  -1   9   3     1421.43     1500.95    302.90 o 
   0   9   3    41385.34    40463.98   1226.77 o 
   1   9   3      816.44      815.20    264.85 o 
   2   9   3    13031.69    12541.65    495.04 o 
   3   9   3    20893.74    21833.72    678.95 o 
   4   9   3      963.97     1122.40    244.70 o 
   5   9   3    28546.28    28316.04   1220.48 o 
   6   9   3      662.33     1115.16    301.25 o 
   7   9   3    19684.72    19985.04    762.08 o 
   8   9   3     3175.35     3467.67    416.86 o 
   9   9   3    15223.10    15598.80    706.88 o 
  10   9   3     1642.95     1424.98    371.22 o 
  11   9   3     4169.71     3449.68    465.19 o 
  12   9   3    12293.32    11781.24    979.89 o 
  13   9   3     4568.97     3698.42    740.92 o 
  14   9   3    12504.71    12046.18   1079.39 o 
 -14  10   3    10916.48    10568.73   1258.94 o 
 -13  10   3    11748.54    11358.37    693.45 o 
 -12  10   3     9469.45     9756.08    646.22 o 
 -11  10   3     1179.55     1081.41    373.86 o 
 -10  10   3     6511.04     6620.52    529.35 o 
  -9  10   3     2185.63     2580.74    396.04 o 
  -8  10   3    12965.95    13050.35    692.15 o 
  -7  10   3     3445.63     3495.47    312.94 o 
  -6  10   3     4015.31     4454.66    361.07 o 
  -5  10   3      409.08      600.47    306.80 o 
  -4  10   3    46187.26    44651.42   1355.88 o 
  -3  10   3    10725.93    10533.93   1079.09 o 
  -2  10   3     4917.52     5273.06    576.57 o 
  -1  10   3    11745.95    10726.76    756.42 o 
   0  10   3    25246.66    25260.12   1126.70 o 
   1  10   3     1735.93     1247.42    321.41 o 
   2  10   3    17998.96    18043.28    762.92 o 
   3  10   3      137.28        0.00    221.38 o 
   4  10   3    10196.06    10965.52    512.57 o 
   5  10   3      187.87       70.39    261.12 o 
   6  10   3    21700.60    19781.96    745.07 o 
   7  10   3      590.80      682.77    336.30 o 
   8  10   3     1737.07     1685.31    354.04 o 
   9  10   3      725.74      648.41    340.78 o 
  10  10   3    17429.75    16181.46    768.60 o 
  11  10   3      399.16      787.69    360.52 o 
  12  10   3    16030.37    16426.73   1133.16 o 
  13  10   3      263.51      882.52    925.69 o 
 -14  11   3     7586.82     7204.51   1163.72 o 
 -13  11   3       49.63        0.00    341.79 o 
 -12  11   3    11087.49    11494.70    703.32 o 
 -11  11   3     6611.85     7347.38    593.63 o 
 -10  11   3     5296.85     4648.89    496.66 o 
  -9  11   3      178.42      157.04    332.38 o 
  -8  11   3    16595.21    16180.71    704.22 o 
  -7  11   3    21131.84    19748.76    779.83 o 
  -6  11   3      130.64      305.10    322.67 o 
  -5  11   3    29670.77    29789.87   1084.11 o 
  -4  11   3      611.13      448.43    285.72 o 
  -3  11   3    24255.76    20845.74   1243.07 o 
  -2  11   3     4269.61     3964.43    486.65 o 
  -1  11   3      578.10      349.53    287.35 o 
   0  11   3    42424.45    41047.71   1872.54 o 
   1  11   3    13061.49    12112.54   1719.14 o 
   2  11   3    19151.00    19050.04    957.43 o 
   3  11   3    14887.07    13827.85   1322.41 o 
   4  11   3    27132.06    27834.55    857.56 o 
   5  11   3    35581.76    34442.17    856.88 o 
   6  11   3     8133.69     7762.92    533.58 o 
   7  11   3     3675.93     3833.89    438.53 o 
   8  11   3     1465.07     1506.87    429.98 o 
   9  11   3       41.65        0.00    330.81 o 
  10  11   3     2570.93     2102.76    441.68 o 
  11  11   3      760.98     1015.20    383.94 o 
  12  11   3     1822.49     2244.86   1094.96 o 
  13  11   3       15.62        0.00    909.82 o 
 -13  12   3     4289.65     4639.59    647.60 o 
 -12  12   3      211.55        0.00    376.16 o 
 -11  12   3     1220.39     1190.22    411.68 o 
 -10  12   3      175.28        0.00    332.38 o 
  -9  12   3    38988.86    37056.27   1389.64 o 
  -8  12   3     2275.83     2906.48    423.28 o 
  -7  12   3    25304.85    25945.93   1102.93 o 
  -6  12   3    14419.30    14510.36    748.47 o 
  -5  12   3    54849.34    51823.38   1591.49 o 
  -4  12   3    24222.76    23729.72    971.11 o 
  -3  12   3     5123.32     6042.50    548.88 o 
  -2  12   3     4005.90     4021.76    481.42 o 
  -1  12   3      133.08      423.75    338.83 o 
   0  12   3    16453.13    18072.25    841.35 o 
   1  12   3     3922.56     4023.33    671.79 o 
   2  12   3     8061.13     8307.09    594.40 o 
   3  12   3    23640.77    23427.51    964.23 o 
   4  12   3     8086.10     7305.95    481.20 o 
   5  12   3    54754.00    51085.44   1141.18 o 
   6  12   3    42267.93    41735.95   1199.54 o 
   7  12   3    24539.93    26257.14    938.11 o 
   8  12   3    14317.85    15536.47    761.72 o 
   9  12   3     5629.86     5730.60    682.44 o 
  10  12   3     2184.32     1986.23    428.26 o 
  11  12   3     1573.49     1694.07    429.84 o 
  12  12   3    11395.68    13380.94    804.93 o 
 -12  13   3     5363.13     6035.00    602.72 o 
 -11  13   3     1398.41      868.08    418.78 o 
 -10  13   3    20441.24    22773.87    929.95 o 
  -9  13   3      269.79      388.11    364.01 o 
  -8  13   3    15691.67    15560.49    915.26 o 
  -7  13   3    21614.14    22597.72   1047.22 o 
  -6  13   3       99.23      376.55    332.97 o 
  -5  13   3    39918.17    38080.75   1342.54 o 
  -4  13   3    27360.86    27747.14   1107.69 o 
  -3  13   3    14845.96    13467.68    762.59 o 
  -2  13   3    29125.97    30322.96   1157.70 o 
  -1  13   3       46.58        0.00    307.56 o 
   0  13   3     5690.64     6686.04    703.52 o 
   1  13   3    28249.18    28408.03   1158.43 o 
   2  13   3     4141.54     4110.58    504.57 o 
   3  13   3    31233.24    31187.24   1176.77 o 
   4  13   3    20652.11    19598.53   1475.81 o 
   5  13   3    25808.36    24694.97    993.12 o 
   6  13   3      840.96      677.07    361.50 o 
   7  13   3     7073.40     8135.12    597.77 o 
   8  13   3    14980.76    15503.72   1769.25 o 
   9  13   3      205.70      182.20    356.32 o 
  10  13   3    57713.24    57273.54   1702.44 o 
  11  13   3      446.22      525.79    377.90 o 
 -11  14   3     1351.42     1616.07    455.07 o 
 -10  14   3    14208.76    16784.46   1519.74 o 
  -9  14   3    14203.54    14919.38   1962.46 o 
  -8  14   3      118.72        0.00    735.26 o 
  -7  14   3     2983.19     2524.96    724.68 o 
  -6  14   3    10537.16    10124.40   1100.25 o 
  -5  14   3       21.21      363.08    359.99 o 
  -4  14   3     1322.11     1978.88    439.65 o 
  -3  14   3     3276.83     3625.87    518.90 o 
  -2  14   3    33076.61    36016.47   1334.03 o 
  -1  14   3     1155.12     1343.57    418.92 o 
   0  14   3    87966.73    93413.30   4750.11 o 
   1  14   3     1146.31     1642.80    708.81 o 
   2  14   3    72767.88    76674.87   2228.91 o 
   3  14   3     4120.36     3982.55    587.15 o 
   4  14   3     5665.25     6057.64    589.70 o 
   5  14   3    32971.22    32754.41   1312.46 o 
   6  14   3    21642.46    20344.24   1026.94 o 
   7  14   3     3449.38     3510.31    601.43 o 
   8  14   3    41772.69    40164.34   1274.28 o 
   9  14   3      995.65      999.93    418.10 o 
  10  14   3     5853.67     5758.79    615.02 o 
  -9  15   3     4780.72     4685.89    651.97 o 
  -8  15   3    37194.84    38642.99   1531.57 o 
  -7  15   3     2603.62     3366.78    594.68 o 
  -6  15   3     2236.69     2941.05    782.87 o 
  -5  15   3     1918.83     2112.21    946.85 o 
  -4  15   3    20707.55    19932.20   1005.83 o 
  -3  15   3       75.10       45.19    384.77 o 
  -2  15   3    59687.25    63655.44   3274.29 o 
  -1  15   3     1743.25     1840.80    478.76 o 
   0  15   3    17118.38    16677.63    946.85 o 
   1  15   3     1648.54     1606.95    486.65 o 
   2  15   3     4107.70     4829.02    594.40 o 
   3  15   3       19.64      116.59    362.76 o 
   4  15   3    22172.11    22900.76   1062.68 o 
   5  15   3     9808.07    10558.32   1676.82 o 
   6  15   3     4049.10     4031.42   1428.21 o 
   7  15   3     6122.08     6287.74    709.46 o 
   8  15   3    16409.93    15040.24    830.72 o 
  -7  16   3     9639.56    11495.65    897.59 o 
  -6  16   3    11413.17    10949.58   1227.20 o 
  -5  16   3    33039.69    32806.43   1967.75 o 
  -4  16   3     1413.68     1220.42    629.47 o 
  -3  16   3    32380.90    33038.22   1353.76 o 
  -2  16   3     3256.88     3451.44    556.37 o 
  -1  16   3    12211.90    10580.18   1137.28 o 
   0  16   3    26876.56    26290.26   1185.25 o 
   1  16   3    10426.27    10159.65    788.97 o 
   2  16   3    24641.90    24533.94   1154.30 o 
   3  16   3       93.93      201.70    398.91 o 
   4  16   3     1331.99     1269.52    666.50 o 
   5  16   3     1203.28        0.00    460.20 o 
   6  16   3    19949.00    21578.82   1391.18 o 
  -5  17   3       10.66        0.00    634.76 o 
  -4  17   3     2282.66     2233.70    531.02 o 
  -3  17   3     8910.53    10147.72    838.57 o 
  -2  17   3    18753.79    20507.44   1110.71 o 
  -1  17   3     8215.06     9326.56    804.15 o 
   0  17   3     3864.48     3921.80    624.18 o 
   1  17   3       64.39      229.94    420.23 o 
   2  17   3     6884.31     7826.07    766.74 o 
   3  17   3     3548.05     3826.51    602.48 o 
   4  17   3    22231.52    24417.04   1766.74 o 
 -16   0   4    23945.62    24469.94   1777.32 o 
 -14   0   4     7378.74     6392.37    721.16 o 
 -12   0   4    23693.54    23855.08   1117.90 o 
 -10   0   4   116166.27   119234.76   2432.74 o 
  -8   0   4    89121.41    96995.83   1978.89 o 
  -6   0   4    23362.75    23172.00    652.44 o 
  -4   0   4    77256.26    74436.94   1460.91 o 
  -2   0   4    47132.40    51479.72   1286.62 o 
   0   0   4   229233.94   254282.98   4598.43 o 
   2   0   4   169324.86   170692.31  10404.75 o 
   4   0   4    69049.96    70232.41   2819.39 o 
   6   0   4      352.51      671.86    666.50 o 
   8   0   4     9626.71     8124.91   1079.09 o 
  10   0   4    12665.50    11404.49   1375.31 o 
  12   0   4    76859.69    80260.92   2421.27 o 
  14   0   4    69877.03    70405.73   2295.87 o 
  16   0   4    11534.61    11097.69   1555.16 o 
 -17   1   4     2731.44     3607.41    703.52 o 
 -16   1   4    10460.75    11014.84    723.98 o 
 -15   1   4     4042.32     4459.48    474.13 o 
 -14   1   4    42760.86    45153.12   1168.65 o 
 -13   1   4     3952.74     3979.25    598.99 o 
 -12   1   4    49807.20    48187.75   1159.59 o 
 -11   1   4     4362.13     4375.27    401.48 o 
 -10   1   4    46480.84    49055.86    963.27 o 
  -9   1   4     1582.23     1465.77    191.62 o 
  -8   1   4     7553.32     7605.65    280.75 o 
  -7   1   4    28913.93    27930.82    712.62 o 
  -6   1   4      923.87     1065.53    149.51 o 
  -5   1   4   110456.74   114286.63   1539.06 o 
  -4   1   4      157.25      608.30    128.52 o 
  -3   1   4    45064.10    44404.89    641.97 o 
   0   1   4    46850.93    53881.76    793.96 o 
   1   1   4     3644.08     4339.38    182.45 o 
   2   1   4   285398.94   312492.09   6558.27 o 
   3   1   4    18930.27    19671.49    493.01 o 
   4   1   4    27304.04    26269.58    544.99 o 
   5   1   4      215.91      382.53     88.66 o 
   6   1   4      374.64       82.15    155.67 o 
   7   1   4      725.28      106.83    150.14 o 
   8   1   4    26012.25    24938.88   1437.97 o 
   9   1   4     1337.49     1173.26    605.80 o 
  10   1   4    62152.41    62232.51   1600.85 o 
  11   1   4      161.10      385.37    373.09 o 
  12   1   4    65541.41    62500.83   1710.46 o 
  13   1   4    16877.15    17607.56    721.39 o 
  14   1   4     6803.62     6432.56    525.23 o 
  15   1   4    16344.09    17105.31    921.65 o 
  16   1   4     4115.59     5142.46    618.79 o 
 -17   2   4    10154.08     9772.75    916.18 o 
 -16   2   4    16726.40    17557.57    998.96 o 
 -15   2   4    33995.36    32298.66    988.55 o 
 -14   2   4      828.39     1680.28    378.87 o 
 -13   2   4    12175.71    11847.44    593.88 o 
 -12   2   4     4654.35     4252.22    426.94 o 
 -11   2   4      264.19        0.00    282.14 o 
 -10   2   4    17944.85    17569.95    619.72 o 
  -9   2   4    21665.29    21159.08    475.49 o 
  -8   2   4     1591.52     1792.20    181.36 o 
  -7   2   4    33626.32    32873.88    582.18 o 
  -6   2   4     1355.95     1578.74    146.12 o 
  -5   2   4     8952.64     9542.43    255.61 o 
  -4   2   4     3269.90     2996.12    148.92 o 
  -3   2   4      221.59      340.93    102.51 o 
  -2   2   4      298.11      462.85    117.10 o 
  -1   2   4     4724.73     5143.94    162.92 o 
   0   2   4    63978.78    72640.30   1176.21 o 
   1   2   4    54848.59    57973.42    971.92 o 
   2   2   4    47279.55    48107.90    856.79 o 
   3   2   4   150619.53   157880.03   2493.97 o 
   4   2   4    26148.29    26651.29    625.48 o 
   5   2   4   281623.25   294816.06   5297.52 o 
   6   2   4     7246.11     6613.81    526.55 o 
   7   2   4    30613.59    30342.49    711.73 o 
   8   2   4    29583.48    28088.18    703.62 o 
   9   2   4    23939.39    25650.14    894.83 o 
  10   2   4     2865.28     2862.87    447.87 o 
  11   2   4     1234.50     1341.67    443.28 o 
  12   2   4     9927.12    10524.12    698.21 o 
  13   2   4     6621.41     7383.95    927.24 o 
  14   2   4    30242.72    31106.69   1711.42 o 
  15   2   4     1156.46     1179.44    480.28 o 
  16   2   4     5422.17     5231.60    633.22 o 
 -17   3   4    13553.74    11891.14   1396.47 o 
 -16   3   4     1491.54     1502.07    445.77 o 
 -15   3   4     7086.50     7078.34    555.82 o 
 -14   3   4      473.19     1169.99    357.80 o 
 -13   3   4     2709.55     2563.59    398.69 o 
 -12   3   4     7234.69     6854.96    664.24 o 
 -11   3   4     1149.60      970.66    261.04 o 
 -10   3   4    35522.42    35148.99   1079.39 o 
  -9   3   4     2175.13     2347.68    176.77 o 
  -8   3   4    42278.15    43399.26    727.86 o 
  -7   3   4    84376.87    84662.11   1315.84 o 
  -6   3   4    55897.05    56852.05    919.39 o 
  -5   3   4   114723.38   117629.31   1710.23 o 
  -4   3   4      646.53      719.51    120.17 o 
  -3   3   4    18971.62    18650.80    425.27 o 
  -2   3   4    17409.79    19137.21    508.54 o 
  -1   3   4    63888.43    69028.83   1311.81 o 
   0   3   4    58551.77    58024.96    970.10 o 
   1   3   4    81947.44    86628.78   1630.62 o 
   2   3   4    13912.71    15063.43    374.48 o 
   3   3   4    35905.41    36029.19    607.43 o 
   4   3   4     2753.69     3242.72    161.75 o 
   5   3   4     9797.50    10757.99    286.23 o 
   6   3   4     2482.96     2730.06    331.36 o 
   7   3   4    10809.03    10951.73    400.91 o 
   8   3   4    16694.17    16779.18    558.99 o 
   9   3   4     1531.52     1720.12    247.02 o 
  10   3   4        7.80        0.00    339.50 o 
  11   3   4     2247.74     2110.62    456.23 o 
  12   3   4     1593.63     1112.88    946.85 o 
  13   3   4    43373.65    44221.71   1824.88 o 
  14   3   4     2359.17     2074.92    718.03 o 
  15   3   4    33145.02    33704.74   1272.12 o 
  16   3   4     4748.97     5123.36    644.40 o 
 -17   4   4      377.65      920.40    751.13 o 
 -16   4   4     6294.41     6920.47    773.58 o 
 -15   4   4     5635.75     5269.81    561.67 o 
 -14   4   4     1296.43     1170.07    367.62 o 
 -13   4   4     7675.02     8255.64    540.87 o 
 -12   4   4     1754.05     1876.02    384.28 o 
 -11   4   4     5130.09     6049.89    522.47 o 
 -10   4   4    25038.43    24874.72    638.99 o 
  -9   4   4    46464.19    45990.56    989.22 o 
  -8   4   4    41092.68    40104.11    739.01 o 
  -7   4   4    52440.64    52993.50    894.87 o 
  -6   4   4      559.61      832.96    148.89 o 
  -5   4   4     1468.15     1700.07    143.39 o 
  -4   4   4    16000.83    16966.47    416.36 o 
  -3   4   4    20923.04    21290.17    476.11 o 
  -2   4   4   140026.33   140277.33   2631.99 o 
  -1   4   4    49476.44    50700.91   1282.92 o 
   0   4   4    95784.49    96937.85   1823.32 o 
   1   4   4    58283.95    59711.39   1188.73 o 
   2   4   4    39334.82    43087.50    789.97 o 
   3   4   4    15202.75    15166.28    445.88 o 
   4   4   4    30242.76    30228.73    547.68 o 
   5   4   4    31891.94    30938.54    570.55 o 
   6   4   4     5003.75     5275.09    220.17 o 
   7   4   4     2020.66     1934.53    231.75 o 
   8   4   4    29658.62    28497.49    723.50 o 
   9   4   4      125.47        0.00    278.13 o 
  10   4   4    74250.00    74701.05   2307.79 o 
  11   4   4     4239.63     4015.35    732.05 o 
  12   4   4    31642.49    30959.80   1451.79 o 
  13   4   4      432.77     1127.33    650.69 o 
  14   4   4     2205.91     1576.09    700.21 o 
  15   4   4     2423.27     1944.05    740.92 o 
  16   4   4     3916.69     3447.69    585.18 o 
 -17   5   4      281.96      550.12    677.08 o 
 -16   5   4     1843.45     1632.28    899.24 o 
 -15   5   4     1236.77     1661.03    530.50 o 
 -14   5   4     1947.18     1622.87    392.07 o 
 -13   5   4      831.46      944.61    347.14 o 
 -12   5   4    31871.46    30145.09   1117.95 o 
 -11   5   4    19113.70    18284.10    572.50 o 
 -10   5   4    85122.65    86007.18   1632.76 o 
  -9   5   4    29249.08    28136.24    726.45 o 
  -8   5   4    19341.91    19685.43    470.38 o 
  -7   5   4     1684.04     1859.89    177.08 o 
  -6   5   4      365.06      474.80    135.89 o 
  -5   5   4    30570.68    30111.68    569.60 o 
  -4   5   4     9660.45    11610.36    508.49 o 
  -3   5   4    11372.56    12056.13    352.64 o 
  -2   5   4     7998.63     8435.07    411.23 o 
  -1   5   4      604.63      674.65    198.13 o 
   0   5   4   146222.31   148713.92   2739.25 o 
   1   5   4    20097.46    19077.59    512.85 o 
   2   5   4   185629.39   199997.77   3639.52 o 
   3   5   4       84.80        0.00    124.26 o 
   4   5   4     2718.02     3100.70    156.43 o 
   5   5   4       78.37      127.31    113.73 o 
   6   5   4    14416.20    14591.18    403.30 o 
   7   5   4    20494.65    19975.40    570.80 o 
   8   5   4    96043.95    90484.38   4159.37 o 
   9   5   4    17647.23    17531.50    686.60 o 
  10   5   4    17934.18    16515.65    691.15 o 
  11   5   4     9301.23     9238.45    893.92 o 
  12   5   4      260.41      586.27    621.86 o 
  13   5   4        3.07      477.06    788.16 o 
  14   5   4     1922.79     1131.00    740.55 o 
  15   5   4      112.12      890.26   1068.51 o 
  16   5   4      959.07     1537.31    713.95 o 
 -16   6   4    11870.38    12639.30   2459.69 o 
 -15   6   4    18366.76    19611.57   1090.95 o 
 -14   6   4    16347.44    14848.53    888.85 o 
 -13   6   4     2776.67     3090.99    626.32 o 
 -12   6   4     5760.80     5377.88    437.28 o 
 -11   6   4     4789.29     4460.88    389.24 o 
 -10   6   4    33413.18    32770.63   1128.45 o 
  -9   6   4     3107.80     3495.57    441.04 o 
  -8   6   4    64998.48    65200.87   1104.98 o 
  -7   6   4     3227.87     2959.52    206.72 o 
  -6   6   4    27974.42    27976.92    565.50 o 
  -5   6   4    24702.50    24347.46    566.72 o 
  -4   6   4    29521.10    29357.25    636.67 o 
  -3   6   4     1552.45     1530.09    275.06 o 
  -2   6   4   101262.41   103332.22   2464.81 o 
  -1   6   4    28673.90    26840.15    826.39 o 
   0   6   4    61974.29    64579.53   1318.72 o 
   1   6   4     5649.25     5121.00    276.30 o 
   2   6   4     1857.76     2465.65    491.39 o 
   3   6   4    20038.46    20781.77    519.18 o 
   4   6   4    40826.27    40276.70    814.49 o 
   5   6   4    33540.34    33273.91    615.54 o 
   6   6   4    16204.81    14795.62    447.54 o 
   7   6   4    84535.40    83470.05   1806.49 o 
   8   6   4     2136.65     2304.71    343.41 o 
   9   6   4    36143.33    34142.43   1010.15 o 
  10   6   4    14335.40    15038.48    681.55 o 
  11   6   4     8148.22     8682.77    849.03 o 
  12   6   4    24366.47    24038.41   1297.52 o 
  13   6   4       78.24      644.74    591.61 o 
  14   6   4     5968.25     7394.68   1888.41 o 
  15   6   4     3492.01     3846.70    839.56 o 
 -16   7   4     7609.90     9232.44    860.18 o 
 -15   7   4      424.83      795.43    994.45 o 
 -14   7   4     2178.59     1884.74    510.42 o 
 -13   7   4     6244.40     5080.24    545.84 o 
 -12   7   4     4294.44     4496.11    473.03 o 
 -11   7   4      213.75      721.88    284.03 o 
 -10   7   4     8156.94     7467.68    726.85 o 
  -9   7   4    22897.19    22025.56    749.75 o 
  -8   7   4    10662.04    10840.74    366.39 o 
  -7   7   4    40578.52    40559.79    771.00 o 
  -6   7   4    78151.49    78247.25   1262.87 o 
  -5   7   4    95477.97    96830.38   1687.54 o 
  -4   7   4   161251.67   159010.75   2998.00 o 
  -3   7   4    73504.57    72085.67   1839.84 o 
  -2   7   4    10322.32    10009.44    513.10 o 
  -1   7   4     5559.47     6257.66    396.48 o 
   0   7   4     2988.79     3037.59    299.23 o 
   1   7   4     1311.23     1679.18    213.08 o 
   2   7   4    46438.82    45093.08   1019.58 o 
   3   7   4    22825.22    23710.49    742.55 o 
   4   7   4      576.37      625.47    173.68 o 
   5   7   4    14485.43    14489.03    456.78 o 
   6   7   4    16591.97    15532.66    481.10 o 
   7   7   4      702.43     1244.81    300.36 o 
   8   7   4    26355.26    25554.04    851.33 o 
   9   7   4      181.53      106.05    284.54 o 
  10   7   4     8681.18     7758.12    709.84 o 
  11   7   4     4664.78     5228.43   1073.80 o 
  12   7   4     8682.86     8378.76   1084.38 o 
  13   7   4       91.66      309.18    578.52 o 
  14   7   4    38132.49    39271.32   2755.91 o 
  15   7   4    15284.34    14575.55   1210.77 o 
 -16   8   4    42536.41    43396.42   1715.83 o 
 -15   8   4    11824.52    10992.48    893.36 o 
 -14   8   4    24190.23    23594.78   1163.09 o 
 -13   8   4      162.35      505.95    488.92 o 
 -12   8   4    14186.45    12852.03    670.53 o 
 -11   8   4    15034.14    15312.75    679.73 o 
 -10   8   4      775.88     1422.26    356.54 o 
  -9   8   4    25238.56    25368.69    731.90 o 
  -8   8   4    10633.23    10898.48    462.08 o 
  -7   8   4    29685.39    29798.78    642.72 o 
  -6   8   4    22759.25    21748.84    679.41 o 
  -5   8   4       72.65      246.00    317.31 o 
  -4   8   4      439.78      275.56    239.03 o 
  -3   8   4    30075.63    30306.75    982.67 o 
  -2   8   4      785.34      822.67    235.55 o 
  -1   8   4    30574.16    30123.34    964.92 o 
   0   8   4     3124.48     2976.37    317.86 o 
   1   8   4     4862.01     5250.44    321.05 o 
   2   8   4     8207.38     7233.89    366.48 o 
   3   8   4     3077.10     2922.09    274.81 o 
   4   8   4   123414.27   123488.32   2104.61 o 
   5   8   4    58777.83    58369.53   1145.89 o 
   6   8   4    65784.10    62784.78   1464.61 o 
   7   8   4    49763.81    47185.18   1598.03 o 
   8   8   4    61794.90    59354.62   1818.92 o 
   9   8   4    10757.37    11057.44    834.86 o 
  10   8   4     7026.40     6490.49    513.95 o 
  11   8   4     3489.25     2931.58    654.27 o 
  12   8   4      240.00      407.44    556.67 o 
  13   8   4    29308.44    28525.72   1480.95 o 
  14   8   4      233.77      645.70    646.19 o 
 -15   9   4    12276.32    12728.63   1073.80 o 
 -14   9   4    16349.58    15132.97    987.37 o 
 -13   9   4    38535.50    37155.87   1249.59 o 
 -12   9   4     2756.74     2614.00    498.93 o 
 -11   9   4    24850.39    25572.67    906.60 o 
 -10   9   4     1253.65     1680.17    351.71 o 
  -9   9   4    11208.44    11339.71    579.80 o 
  -8   9   4     8060.38     7912.23    638.28 o 
  -7   9   4     2638.72     3314.01    258.98 o 
  -6   9   4    47718.37    47149.88   1144.42 o 
  -5   9   4     2392.05     1658.56    319.33 o 
  -4   9   4    47375.61    45883.04   1356.50 o 
  -3   9   4     2690.68     2925.22    362.29 o 
  -2   9   4    10456.90     9657.27    546.09 o 
  -1   9   4     4896.72     4443.28    388.78 o 
   0   9   4     5598.46     4926.88    413.92 o 
   1   9   4    55304.66    56646.88   1290.69 o 
   2   9   4     4795.70     4307.35    327.03 o 
   3   9   4    24383.24    23948.17    721.59 o 
   4   9   4     3176.95     3206.22    279.54 o 
   5   9   4     5808.21     5730.29    332.98 o 
   6   9   4     9847.69     9429.19    527.76 o 
   7   9   4    22646.62    21089.19    779.48 o 
   8   9   4      557.72      819.29    327.97 o 
   9   9   4    66789.60    64548.23   1606.23 o 
  10   9   4     6318.20     5913.81    519.95 o 
  11   9   4    61189.58    61580.46   1621.98 o 
  12   9   4     4377.06     4345.77    751.11 o 
  13   9   4     6447.88     8829.13    950.08 o 
  14   9   4    13971.51    13907.37   1144.47 o 
 -14  10   4       54.26        0.00    624.18 o 
 -13  10   4     5536.92     5295.52    652.08 o 
 -12  10   4     1391.58      898.99    392.29 o 
 -11  10   4    14563.39    13841.11    708.97 o 
 -10  10   4       32.18      267.84    329.61 o 
  -9  10   4    40167.82    39053.40   1119.22 o 
  -8  10   4      121.25       23.83    298.45 o 
  -7  10   4     4028.39     4188.63    330.85 o 
  -6  10   4      148.69      300.96    253.56 o 
  -5  10   4    10536.84    11152.48    496.08 o 
  -4  10   4     1276.17     1222.10    262.96 o 
  -3  10   4    58347.93    57716.64   2298.11 o 
  -2  10   4    10869.46     9887.38    478.28 o 
  -1  10   4   144975.28   148347.14   3598.22 o 
   0  10   4      695.39      696.32    309.84 o 
   1  10   4    58588.51    56622.46   1615.78 o 
   2  10   4     1526.14     1067.35    313.91 o 
   3  10   4    16851.12    17051.34    620.49 o 
   4  10   4      349.49      571.90    246.54 o 
   5  10   4     2353.82     2377.12    284.02 o 
   6  10   4       77.01      382.00    296.89 o 
   7  10   4       13.76        0.00    306.22 o 
   8  10   4     3887.66     4106.57    718.57 o 
   9  10   4      102.41        0.00    288.33 o 
  10  10   4      282.33      661.40    397.77 o 
  11  10   4     6740.68     7679.65    822.66 o 
  12  10   4      322.95      289.39    819.90 o 
  13  10   4    14375.55    16187.92   1177.34 o 
 -14  11   4        7.59     1438.79    751.13 o 
 -13  11   4    21965.50    22528.16   1134.41 o 
 -12  11   4     1982.07     1414.64    580.30 o 
 -11  11   4    13744.55    14905.98    743.96 o 
 -10  11   4     1372.25     1153.76    458.96 o 
  -9  11   4    11477.90    11850.44    633.53 o 
  -8  11   4     2196.79     2383.03    376.24 o 
  -7  11   4      596.89      782.31    251.77 o 
  -6  11   4    34996.03    34894.64   1983.62 o 
  -5  11   4    17589.89    16846.34    786.00 o 
  -4  11   4    21169.33    18622.20    825.42 o 
  -3  11   4     4644.77     4646.27    470.57 o 
  -2  11   4     4087.05     3894.91    455.59 o 
  -1  11   4     4056.01     4236.33    463.80 o 
   0  11   4     4410.47     3865.16    439.65 o 
   1  11   4     2544.98     2464.32    399.75 o 
   2  11   4      738.82      467.45    375.57 o 
   3  11   4     3983.89     4145.16    408.49 o 
   4  11   4     5999.38     6095.17    434.79 o 
   5  11   4    15619.69    14943.21    661.17 o 
   6  11   4     2779.22     2854.81    397.70 o 
   7  11   4     2731.00     3080.64    422.83 o 
   8  11   4      273.10      100.50    370.29 o 
   9  11   4    11810.75    11920.76    787.47 o 
  10  11   4      731.00     1499.75    409.47 o 
  11  11   4    42056.36    39921.00   1270.66 o 
  12  11   4       16.80      312.20    538.89 o 
  13  11   4     8190.44     7921.35    999.74 o 
 -13  12   4     4669.09     4794.20    671.78 o 
 -12  12   4      809.50     1069.47    388.47 o 
 -11  12   4      197.94      715.55    388.26 o 
 -10  12   4        7.80      496.11    343.05 o 
  -9  12   4       26.42       10.84    335.60 o 
  -8  12   4      347.38      668.26    340.30 o 
  -7  12   4     1236.28     1193.96    421.42 o 
  -6  12   4      676.04      626.14    349.98 o 
  -5  12   4     1334.12     1217.58    365.73 o 
  -4  12   4       94.59      377.97    380.86 o 
  -3  12   4     1802.92     1266.73    407.30 o 
  -2  12   4     1372.77     1347.95    367.53 o 
  -1  12   4     5684.81     6215.34    556.97 o 
   0  12   4     5162.08     5220.03    526.40 o 
   1  12   4    13245.13    11737.29    878.08 o 
   2  12   4     5685.04     6177.60    538.45 o 
   3  12   4     4339.26     4306.23    482.11 o 
   4  12   4    45560.25    45446.58   1212.86 o 
   5  12   4     1162.19     1226.96    508.74 o 
   6  12   4    42672.50    40800.96   1489.47 o 
   7  12   4     1748.62     2063.64    396.58 o 
   8  12   4    27555.69    28105.49   1007.19 o 
   9  12   4     6424.89     7847.91   1046.84 o 
  10  12   4     5177.48     6523.97    600.99 o 
  11  12   4     2431.18     2382.05    539.01 o 
  12  12   4       21.52      308.34    561.79 o 
 -12  13   4     3254.73     2398.76    560.45 o 
 -11  13   4    26361.23    26941.30   1019.12 o 
 -10  13   4    10049.09     9761.29    677.28 o 
  -9  13   4    10596.69     9449.32    899.24 o 
  -8  13   4    11654.68    10891.98   1195.46 o 
  -7  13   4      821.57      813.49    424.63 o 
  -6  13   4    14570.69    15506.06   2062.97 o 
  -5  13   4     5391.37     4804.03    533.75 o 
  -4  13   4    12890.24    12177.43    738.78 o 
  -3  13   4     3552.26     3470.91    477.19 o 
  -2  13   4     5796.27     5100.92    545.48 o 
  -1  13   4     3148.94     2714.79    772.29 o 
   0  13   4      776.28     1025.41    355.27 o 
   1  13   4    23667.12    21536.51    964.92 o 
   2  13   4      427.78      195.48    481.36 o 
   3  13   4     7758.72     7330.99    597.19 o 
   4  13   4     5857.90     6046.96    563.24 o 
   5  13   4       53.66      161.19    293.97 o 
   6  13   4     2009.53     2151.76    427.93 o 
   7  13   4    12659.38    13170.06    877.46 o 
   8  13   4      164.85        0.00    336.65 o 
   9  13   4    22997.30    22137.11   1001.19 o 
  10  13   4     1904.71     1600.01    431.88 o 
  11  13   4     1404.03     1082.07    434.31 o 
 -11  14   4     1448.69     1966.77    445.99 o 
 -10  14   4      955.33      999.38    488.92 o 
  -9  14   4    13674.52    13915.10    916.18 o 
  -8  14   4      597.60      627.15    451.42 o 
  -7  14   4     9812.52    10961.68    812.83 o 
  -6  14   4      244.36        0.00    571.28 o 
  -5  14   4       95.73      385.51    402.01 o 
  -4  14   4      154.76      595.23    608.31 o 
  -3  14   4    35551.76    33571.70   1276.84 o 
  -2  14   4     5650.26     4955.37    745.84 o 
  -1  14   4    74069.24    75558.57   2214.29 o 
   0  14   4     2890.49     3240.54    497.42 o 
   1  14   4    34987.88    35068.34   1756.17 o 
   2  14   4      435.13      368.67    369.78 o 
   3  14   4      427.52      955.33    396.27 o 
   4  14   4      409.93      410.14    355.27 o 
   5  14   4       42.05      171.10    388.13 o 
   6  14   4      594.02       89.73    333.86 o 
   7  14   4       64.13      112.86    319.11 o 
   8  14   4     3656.78     3028.11    490.04 o 
   9  14   4    12485.00    13360.94   1022.53 o 
  -9  15   4    21328.61    23035.18   2427.95 o 
  -8  15   4     6691.79     7409.96    748.07 o 
  -7  15   4      412.91      108.16    432.14 o 
  -6  15   4    14513.74    13869.47   1290.68 o 
  -5  15   4     1789.74     1674.14    528.97 o 
  -4  15   4    21811.34    22273.25   1054.06 o 
  -3  15   4     6356.68     6374.87    650.69 o 
  -2  15   4     6311.78     7371.23    724.68 o 
  -1  15   4    11248.52    11136.73   1084.38 o 
   0  15   4      712.43      937.41    400.17 o 
   1  15   4    34526.42    34217.55   1316.35 o 
   2  15   4     2771.18     2899.97    516.17 o 
   3  15   4    16274.87    16718.73    929.52 o 
   4  15   4     6249.89     6929.45    973.30 o 
   5  15   4       40.07      433.34    380.86 o 
   6  15   4      472.87        0.00    405.18 o 
   7  15   4    22407.68    21807.84    948.17 o 
   8  15   4      797.48        0.00    336.04 o 
  -7  16   4    11348.70    13357.11   1047.35 o 
  -6  16   4     8736.01     8410.55   1153.14 o 
  -5  16   4       62.17      825.37    431.85 o 
  -4  16   4      671.67      907.92    437.57 o 
  -3  16   4    21370.18    19527.95   1057.55 o 
  -2  16   4     5664.44     5829.02    673.26 o 
  -1  16   4    23101.10    24910.93   1144.47 o 
   0  16   4       45.18        0.00    385.20 o 
   1  16   4     4538.66     3423.16    671.79 o 
   2  16   4     8754.61     8358.96    754.55 o 
   3  16   4     2378.15     2686.35    671.79 o 
   4  16   4    37275.71    36392.82   2094.70 o 
   5  16   4     9103.72     9291.27    825.42 o 
   6  16   4    44943.89    42028.81   2380.34 o 
  -5  17   4    13939.06    14578.29   1481.10 o 
  -4  17   4    45978.74    47788.51   1761.60 o 
  -3  17   4     5864.35     5363.31    658.30 o 
  -2  17   4    14325.36    16691.57   2163.47 o 
  -1  17   4      420.99     1061.32    478.59 o 
   0  17   4      582.15        0.00    392.26 o 
   1  17   4     9198.88     9648.46    818.91 o 
   2  17   4     5283.85     6215.68    952.14 o 
   3  17   4     5709.13     5913.83   1026.19 o 
 -17   0   5     3117.48     4665.47   1015.61 o 
 -15   0   5    65433.15    65987.38   2132.90 o 
 -13   0   5    38719.98    38497.11   1473.64 o 
 -11   0   5    67718.39    61395.76   6733.73 o 
  -9   0   5     8050.79     7904.42    430.14 o 
  -7   0   5     6909.77     7103.44    368.07 o 
  -5   0   5     1307.42     1182.58    236.35 o 
  -3   0   5    42974.11    48318.02   1064.21 o 
  -1   0   5    34881.81    36911.25    817.88 o 
   1   0   5     5553.94     7446.27    376.13 o 
   3   0   5     1858.96     2619.36    677.08 o 
   5   0   5      209.93      457.61    253.90 o 
   7   0   5    24283.57    24512.76   1073.80 o 
   9   0   5    71013.99    68670.29   3142.05 o 
  11   0   5   110974.56   109485.25   4443.31 o 
  13   0   5    69922.53    73076.56   3903.76 o 
  15   0   5     1001.23     2644.83   1036.77 o 
 -18   1   5      400.77        0.00    471.46 o 
 -17   1   5    13559.77    14085.91   1032.26 o 
 -16   1   5     3153.00     2180.42    582.92 o 
 -15   1   5      487.89      720.57    396.04 o 
 -14   1   5    16645.23    16657.81    683.43 o 
 -13   1   5      175.59        0.00    338.57 o 
 -12   1   5      248.03      332.18    313.52 o 
 -11   1   5    17833.57    17395.89    639.97 o 
 -10   1   5     3245.42     3695.33    291.32 o 
  -9   1   5     4711.59     4977.84    261.85 o 
  -8   1   5    71526.95    70084.67   1071.61 o 
  -7   1   5      964.05     1075.87    163.21 o 
  -6   1   5    88715.63    88975.99   1314.30 o 
  -5   1   5    28292.73    28953.28    504.91 o 
  -4   1   5    19859.53    20141.91    384.12 o 
  -3   1   5    62402.54    66052.98    910.64 o 
  -2   1   5   111815.64   116595.62   1920.03 o 
  -1   1   5    69039.94    65809.98    983.97 o 
   0   1   5    31117.88    33454.95    543.97 o 
   1   1   5    66731.09    72089.26   1208.54 o 
   2   1   5     1077.68     1244.13    173.13 o 
   3   1   5    24813.70    25856.48    818.47 o 
   4   1   5    74986.06    77702.31   1338.68 o 
   5   1   5    19052.09    19055.38    451.99 o 
   6   1   5    28662.44    28576.21    608.15 o 
   7   1   5      630.09      916.39    192.50 o 
   8   1   5    18260.71    16963.62    714.34 o 
   9   1   5     1000.80     2535.60    647.05 o 
  10   1   5     2579.11     2345.06    714.38 o 
  11   1   5      386.69      517.84    369.58 o 
  12   1   5     6343.85     6883.59    616.58 o 
  13   1   5    15189.65    15536.19    688.61 o 
  14   1   5     7597.19     7143.37   1203.84 o 
  15   1   5    10878.82    11440.19    801.50 o 
  16   1   5    10924.80    12103.59   1143.89 o 
 -17   2   5     6411.02     6956.65    810.39 o 
 -16   2   5    63985.82    69227.16   2326.35 o 
 -15   2   5    26048.09    25642.44   1747.57 o 
 -14   2   5    14767.16    14629.76    653.79 o 
 -13   2   5      908.11     1154.34    359.16 o 
 -12   2   5    11562.53    11896.44    567.07 o 
 -11   2   5     1794.97     2152.45    285.00 o 
 -10   2   5      724.14      888.29    237.99 o 
  -9   2   5    21552.95    21692.36    514.12 o 
  -8   2   5     4065.17     4430.51    227.04 o 
  -7   2   5    25877.36    26430.47    508.22 o 
  -6   2   5    60833.63    60385.73    898.99 o 
  -5   2   5     2304.94     2838.71    160.49 o 
  -4   2   5    87305.59    91389.20   1234.87 o 
  -3   2   5      528.97     1185.39    136.46 o 
  -2   2   5    11347.30    11352.79    392.44 o 
  -1   2   5    68180.75    71928.79   1067.84 o 
   1   2   5    60614.64    63582.99   1078.83 o 
   2   2   5    94763.51    98785.13   1614.58 o 
   3   2   5    33690.06    39014.91    757.39 o 
   4   2   5   220911.80   234556.72   4132.73 o 
   5   2   5     1948.27     1963.10    158.81 o 
   6   2   5    39987.24    39456.04    987.47 o 
   7   2   5     1074.40     1452.49    345.87 o 
   8   2   5    30516.26    30588.83    827.63 o 
   9   2   5     5476.79     5484.38    529.65 o 
  10   2   5     9753.86     9450.20    607.15 o 
  11   2   5    10413.69    10456.55    667.86 o 
  12   2   5       33.22      766.66    639.57 o 
  13   2   5     5700.92     5354.05    870.32 o 
  14   2   5    20524.30    20077.08   1319.95 o 
  15   2   5     1177.23     1330.40    489.83 o 
  16   2   5    22576.93    21998.38   1066.88 o 
 -17   3   5    26327.39    25217.19   1312.08 o 
 -16   3   5    10419.01    11588.14   1814.35 o 
 -15   3   5      360.68      465.49    390.91 o 
 -14   3   5    46744.14    47881.84   1210.90 o 
 -13   3   5    29113.69    31448.27   1670.53 o 
 -12   3   5    19968.51    19052.63    937.57 o 
 -11   3   5    21392.88    20582.92    594.21 o 
 -10   3   5     1396.71     1780.47    262.49 o 
  -9   3   5      249.55      208.20    152.12 o 
  -8   3   5   161283.88   158941.53   2150.74 o 
  -7   3   5    11813.83    11640.23    316.02 o 
  -6   3   5   242508.27   250359.91   3230.34 o 
  -5   3   5    11649.78    12773.09    295.45 o 
  -4   3   5   191953.58   196803.08   2537.01 o 
  -3   3   5     1699.83     1786.46    157.49 o 
  -2   3   5     8433.35     9225.48    298.41 o 
  -1   3   5   223848.28   248993.13   3861.89 o 
   0   3   5    15488.98    16343.17    368.32 o 
   1   3   5    98249.99    97088.55   1571.96 o 
   2   3   5     4964.09     4984.23    220.51 o 
   3   3   5    24334.03    24210.40    452.43 o 
   4   3   5     9646.30     9891.76    276.01 o 
   5   3   5     2309.14     2053.48    151.68 o 
   6   3   5    36740.18    36872.66    792.39 o 
   7   3   5     3890.00     4390.76    490.16 o 
   8   3   5    31155.36    30330.37    752.34 o 
   9   3   5     7829.46     7845.23    381.86 o 
  10   3   5    14739.83    14262.03    719.84 o 
  11   3   5      405.35      178.92    635.64 o 
  12   3   5     2325.29     2652.80   1036.77 o 
  13   3   5      382.60      275.46    588.78 o 
  14   3   5     8249.74     9584.96   1045.30 o 
  15   3   5      414.00     1022.88    466.36 o 
  16   3   5    14624.67    15497.59    931.05 o 
 -17   4   5     5920.07     4728.95   1026.19 o 
 -16   4   5    31446.60    30478.99   2020.65 o 
 -15   4   5     3569.80     3554.54    507.92 o 
 -14   4   5      780.92     1293.76    366.66 o 
 -13   4   5     9637.61    10152.52    563.46 o 
 -12   4   5     3401.02     3453.43    413.42 o 
 -11   4   5   125665.07   127121.41   2047.54 o 
 -10   4   5    29156.89    27468.21    673.74 o 
  -9   4   5   170112.58   169707.67   2505.27 o 
  -8   4   5    29085.69    27353.77    533.02 o 
  -7   4   5    92683.40    93985.05   1449.02 o 
  -6   4   5     5128.24     5239.85    275.81 o 
  -5   4   5       47.24      305.65    121.75 o 
  -4   4   5    19069.19    19031.27    455.99 o 
  -3   4   5     9748.98     9735.12    369.17 o 
  -2   4   5    87835.57    85297.75   1675.24 o 
  -1   4   5    23535.36    22466.62    551.97 o 
   0   4   5    19189.24    19980.21    771.13 o 
   1   4   5     6435.78     7253.36    292.26 o 
   2   4   5    28033.43    30766.59    623.04 o 
   3   4   5    35477.95    35124.19    697.11 o 
   4   4   5   179969.88   192465.67   2737.23 o 
   5   4   5     8040.13     9046.56    283.06 o 
   6   4   5     9422.17     8771.12    282.28 o 
   7   4   5    47868.41    47550.79   1544.39 o 
   8   4   5      157.22      232.42    207.29 o 
   9   4   5    63704.16    62464.82   1506.86 o 
  10   4   5    30686.62    29675.15   1395.05 o 
  11   4   5    54971.85    55890.40   2369.76 o 
  12   4   5    13777.24    13735.11   1050.88 o 
  13   4   5    12945.82    13358.35   1076.91 o 
  14   4   5      243.25      533.46    650.69 o 
  15   4   5     1239.74     1013.12    694.39 o 
  16   4   5     3649.38     4337.61    622.58 o 
 -17   5   5     1895.34     1491.68    782.87 o 
 -16   5   5       72.98      134.28    433.75 o 
 -15   5   5    13398.82    15588.22   1549.87 o 
 -14   5   5    28570.97    31032.39   1081.69 o 
 -13   5   5    39781.24    40262.82   1248.50 o 
 -12   5   5    37435.96    36503.79    857.26 o 
 -11   5   5    14319.05    13412.88    496.08 o 
 -10   5   5    20066.61    19745.39    575.08 o 
  -9   5   5    11925.32    12658.25    520.70 o 
  -8   5   5    14739.29    15134.07    416.38 o 
  -7   5   5    54771.69    53956.27    921.30 o 
  -6   5   5    26110.44    25586.69    523.08 o 
  -5   5   5     9111.29     8756.69    335.07 o 
  -4   5   5      912.72     1413.35    167.04 o 
  -3   5   5    54754.70    55704.77   1342.65 o 
  -2   5   5    61115.46    62933.01   1585.91 o 
  -1   5   5   312868.44   329625.59   7289.94 o 
   0   5   5    96236.96   100682.38   1920.84 o 
   1   5   5   252114.86   259819.95   4668.80 o 
   2   5   5    80155.30    77474.80   1331.41 o 
   3   5   5    78582.98    80237.24   1382.65 o 
   4   5   5    36797.79    36695.05   1093.33 o 
   5   5   5      805.85      657.55    126.06 o 
   6   5   5     3005.35     3327.29    194.05 o 
   7   5   5    24109.96    22921.53    750.04 o 
   8   5   5      157.10      423.23    503.69 o 
   9   5   5       73.22       66.57    292.89 o 
  10   5   5    21961.57    21048.10   1178.19 o 
  11   5   5     5770.81     5756.85    793.51 o 
  12   5   5        9.39        0.00    525.44 o 
  13   5   5    15053.52    16764.66   1178.05 o 
  14   5   5       87.44        0.00   1020.90 o 
  15   5   5     2133.06     1727.27    736.59 o 
 -16   6   5      538.29     1112.75    493.05 o 
 -15   6   5    21481.08    20741.50   1486.39 o 
 -14   6   5      266.03        0.00    634.76 o 
 -13   6   5     1511.79     1205.84    406.12 o 
 -12   6   5    16651.75    16004.04    556.53 o 
 -11   6   5    62415.13    62760.81   1198.07 o 
 -10   6   5    43669.12    43301.79   1158.99 o 
  -9   6   5    66983.71    64951.83   1545.32 o 
  -8   6   5    39144.16    38142.62    743.32 o 
  -7   6   5     4802.47     5315.13    254.24 o 
  -6   6   5    33119.24    33045.60    662.91 o 
  -5   6   5    94995.37    97835.73   1687.17 o 
  -4   6   5     4147.40     4746.46    249.74 o 
  -3   6   5    90519.56    93463.06   2930.47 o 
  -2   6   5    11966.91    13047.20    553.42 o 
  -1   6   5     2623.94     2168.50    264.85 o 
   0   6   5    22366.90    22332.35    845.45 o 
   1   6   5    46325.18    46806.46   1027.80 o 
   2   6   5     9542.05     9358.84    379.10 o 
   3   6   5    95685.21    96430.16   1644.63 o 
   4   6   5     1180.85     1439.89    195.45 o 
   5   6   5     5157.41     4968.51    268.94 o 
   6   6   5    27056.33    27139.81    963.53 o 
   7   6   5     5136.81     5263.50    627.20 o 
   8   6   5    34529.66    32462.61    969.72 o 
   9   6   5    31318.49    29788.76    946.48 o 
  10   6   5    23522.73    23714.67    862.41 o 
  11   6   5    25337.87    24986.87   1271.65 o 
  12   6   5    28131.02    28078.43   1413.61 o 
  13   6   5     6342.89     6995.03    911.17 o 
  14   6   5    12339.06    11842.01   1090.40 o 
  15   6   5     6589.96     6297.82    954.38 o 
 -16   7   5     5477.13     5734.67    718.15 o 
 -15   7   5    36691.20    34135.22   1434.83 o 
 -14   7   5      324.96      701.39    463.62 o 
 -13   7   5    32868.54    32673.87   1094.67 o 
 -12   7   5     8174.77     8926.63    492.06 o 
 -11   7   5     2981.32     3193.79    361.96 o 
 -10   7   5    27373.22    26708.97    983.82 o 
  -9   7   5    10454.74    10069.12    448.29 o 
  -8   7   5    15406.44    15072.23    478.91 o 
  -7   7   5   159827.59   160408.69   2382.65 o 
  -6   7   5    33016.07    34779.34    703.01 o 
  -5   7   5    51765.80    50570.27    993.79 o 
  -4   7   5     1379.52     1263.31    264.35 o 
  -3   7   5    19827.63    19721.98    721.86 o 
  -2   7   5    18662.33    18035.59    673.14 o 
  -1   7   5      558.45      772.29    224.42 o 
   0   7   5     8632.39     8909.55    458.40 o 
   1   7   5    64752.32    67049.17   1402.55 o 
   2   7   5    45442.68    46396.18   1060.17 o 
   3   7   5     4908.66     4659.00    318.80 o 
   4   7   5    21947.02    22099.76    568.75 o 
   5   7   5    75904.87    76985.45   1412.19 o 
   6   7   5    16063.71    15405.63   1117.63 o 
   7   7   5    75161.78    73026.95   1658.36 o 
   8   7   5    15226.11    14356.56    650.65 o 
   9   7   5     6387.88     6848.44    506.41 o 
  10   7   5       14.77      214.15    357.18 o 
  11   7   5     7984.91     7876.30    840.36 o 
  12   7   5     4058.64     3499.91    736.52 o 
  13   7   5    13435.22    13643.74   1084.39 o 
  14   7   5     7183.69     7455.44    970.03 o 
  15   7   5     1566.64      898.38    925.69 o 
 -16   8   5      407.05      937.80    476.07 o 
 -15   8   5    31863.47    32251.38   1809.06 o 
 -14   8   5     4754.77     4538.48    641.26 o 
 -13   8   5    15018.83    13636.41    882.72 o 
 -12   8   5      686.35      550.52    345.05 o 
 -11   8   5       19.02        0.00    307.83 o 
 -10   8   5       95.68        0.00    256.81 o 
  -9   8   5     2619.78     3123.83    387.86 o 
  -8   8   5    16448.08    16029.82    473.97 o 
  -7   8   5    20544.37    19867.19    506.27 o 
  -6   8   5    11861.54    11290.46    420.49 o 
  -5   8   5   126040.36   130292.13   2548.23 o 
  -4   8   5     3573.46     3066.78    347.79 o 
  -3   8   5    20790.21    19877.76    755.55 o 
  -2   8   5      422.23      199.30    228.66 o 
  -1   8   5    18792.82    18479.21   1068.51 o 
   0   8   5     8175.40     7647.22    458.92 o 
   1   8   5     9797.03     9803.80    416.53 o 
   2   8   5    27099.47    26770.06    739.81 o 
   3   8   5    54126.22    54138.52   1230.34 o 
   4   8   5    20085.30    20943.62    575.67 o 
   5   8   5     1393.39     1642.45    240.46 o 
   6   8   5      670.04      487.35    285.28 o 
   7   8   5    10072.56     9784.61    660.50 o 
   8   8   5    16882.88    15404.29    760.34 o 
   9   8   5     1145.39      683.47    340.09 o 
  10   8   5    17790.74    17539.81    840.17 o 
  11   8   5     4813.05     5207.11    774.23 o 
  12   8   5     4036.21     4643.67    758.60 o 
  13   8   5    13540.23    15443.89   1177.34 o 
  14   8   5      800.35     1084.29    682.00 o 
 -15   9   5     6146.99     5875.61    725.51 o 
 -14   9   5      395.13        0.00    437.19 o 
 -13   9   5     2799.99     2923.47    549.49 o 
 -12   9   5     1533.92     1473.61    393.83 o 
 -11   9   5     1655.50     1644.78    382.97 o 
 -10   9   5     8415.85     8004.76    527.30 o 
  -9   9   5     4785.99     4518.77    367.78 o 
  -8   9   5     5800.34     5610.67    380.51 o 
  -7   9   5    24864.83    25995.18    612.60 o 
  -6   9   5     4262.30     3897.12    348.66 o 
  -5   9   5     7106.49     6783.79    487.63 o 
  -4   9   5    32293.22    31696.88   1068.51 o 
  -3   9   5     8263.37     7991.93    497.09 o 
  -2   9   5    64541.02    63978.75   2470.27 o 
  -1   9   5     7158.46     5704.17    440.60 o 
   0   9   5    49053.23    49475.56   2829.97 o 
   1   9   5     4316.48     4081.65    328.95 o 
   2   9   5    11145.03    11023.16    479.17 o 
   3   9   5    44292.85    44612.86   1099.64 o 
   4   9   5     1039.02      930.98    224.61 o 
   5   9   5    39309.09    38858.11    886.39 o 
   6   9   5    10241.71    10596.73    567.36 o 
   7   9   5    13387.16    12938.12    632.79 o 
   8   9   5     5114.29     4497.61    452.71 o 
   9   9   5     1807.53     2105.87    399.22 o 
  10   9   5      247.55        0.00    297.82 o 
  11   9   5       79.15       18.16    319.58 o 
  12   9   5     1823.93     2036.98    724.68 o 
  13   9   5     2510.26     1267.52    671.27 o 
  14   9   5     8917.96     9072.67   1030.31 o 
 -14  10   5    46400.89    46490.00   3009.81 o 
 -13  10   5      697.02      662.06    463.62 o 
 -12  10   5    16362.54    17803.90    797.91 o 
 -11  10   5     5992.71     5765.08    524.15 o 
 -10  10   5     7710.63     7817.40    555.90 o 
  -9  10   5     4302.33     4139.06    439.77 o 
  -8  10   5      116.66      405.69    601.82 o 
  -7  10   5     3020.40     3312.95    317.32 o 
  -6  10   5      699.67      552.31    322.26 o 
  -5  10   5     4497.74     5269.37    480.06 o 
  -4  10   5     1214.66     1273.56    708.81 o 
  -3  10   5     4192.94     4053.74    830.48 o 
  -2  10   5      985.02      636.93    291.46 o 
  -1  10   5    13613.72    13858.09    706.90 o 
   0  10   5     5183.56     5315.43    513.10 o 
   1  10   5     9769.82     9837.52    474.36 o 
   2  10   5      949.75     1062.47    274.63 o 
   3  10   5      258.34       80.97    227.90 o 
   4  10   5       83.00      119.54    208.07 o 
   5  10   5    11546.41    10354.54    452.65 o 
   6  10   5    20282.20    19767.31    765.77 o 
   7  10   5     4897.18     5743.18    620.57 o 
   8  10   5    33562.28    31675.17   1020.91 o 
   9  10   5      239.41      827.64    348.62 o 
  10  10   5    51732.49    49105.73   1411.63 o 
  11  10   5    14232.67    13175.56    739.63 o 
  12  10   5    36014.82    34942.83   1600.03 o 
  13  10   5     6126.40     5545.17    852.41 o 
 -14  11   5      682.19      620.01    493.05 o 
 -13  11   5    11240.23    11656.15   1824.93 o 
 -12  11   5     2546.53     1713.39    517.93 o 
 -11  11   5     2737.07     3290.31    483.79 o 
 -10  11   5       32.15        0.00    321.49 o 
  -9  11   5      640.19      497.90    321.19 o 
  -8  11   5      982.45      831.57    315.54 o 
  -7  11   5    18059.35    17625.20   1007.42 o 
  -6  11   5    24173.19    24144.75   1121.41 o 
  -5  11   5    45367.36    42719.96   1117.53 o 
  -4  11   5    25854.97    25080.30    807.19 o 
  -3  11   5    22032.60    21650.15    736.71 o 
  -2  11   5    47057.89    46061.73   1170.56 o 
  -1  11   5      787.38      761.47    325.33 o 
   0  11   5     6270.63     6154.57    872.79 o 
   1  11   5     5434.00     6365.29    735.26 o 
   2  11   5    18862.15    18890.32    836.94 o 
   3  11   5       42.17      429.88    278.85 o 
   4  11   5    10875.23    10632.08    468.62 o 
   5  11   5     1045.88     1496.22    330.17 o 
   6  11   5     7698.18     7229.03    533.91 o 
   7  11   5    16900.82    15509.57    719.70 o 
   8  11   5     5720.38     5387.01    521.58 o 
   9  11   5    25126.50    24214.83    941.64 o 
  10  11   5     2249.05     1559.43    427.23 o 
  11  11   5     4650.40     4948.10    565.46 o 
  12  11   5     1114.47      613.67    598.32 o 
 -13  12   5     9821.95     9949.19    852.41 o 
 -12  12   5     3287.04     3722.26    622.99 o 
 -11  12   5     5645.88     5216.21    710.81 o 
 -10  12   5     8587.23     8049.54    602.63 o 
  -9  12   5       25.51        0.00    333.19 o 
  -8  12   5     7554.55     8780.47    688.10 o 
  -7  12   5     2598.69     2849.35    634.76 o 
  -6  12   5      527.44      414.22    337.36 o 
  -5  12   5    17990.62    18155.21    870.55 o 
  -4  12   5    28608.45    29951.44   1131.83 o 
  -3  12   5    29288.06    29695.09   1125.38 o 
  -2  12   5     8635.85     8826.56    613.28 o 
  -1  12   5    19946.43    20665.94   1147.85 o 
   0  12   5      334.21      600.22    325.35 o 
   1  12   5      296.62      329.86    332.83 o 
   2  12   5     6308.37     6279.98    545.48 o 
   3  12   5    33341.35    32893.68   1200.75 o 
   4  12   5     2756.76     2448.84    315.25 o 
   5  12   5    43065.88    42200.54   1213.07 o 
   6  12   5     2424.74     2439.96    414.50 o 
   7  12   5    28374.13    27403.89    969.20 o 
   8  12   5       39.21      173.10    472.88 o 
   9  12   5     2587.64     2432.64    448.35 o 
  10  12   5     1030.72      880.96    410.19 o 
  11  12   5     1208.83      878.66    411.19 o 
 -12  13   5    22315.86    21602.60   1170.57 o 
 -11  13   5      531.90      128.39    467.14 o 
 -10  13   5       40.89        0.00    324.03 o 
  -9  13   5      447.91      767.31    443.92 o 
  -8  13   5     2379.72     1873.80    498.53 o 
  -7  13   5    34528.02    36692.69   1376.77 o 
  -6  13   5    14370.99    13799.37    793.75 o 
  -5  13   5    30995.45    33591.59   2269.26 o 
  -4  13   5      944.68     1310.34    491.94 o 
  -3  13   5    22456.79    22670.38   1004.47 o 
  -2  13   5    29266.16    30313.75   1174.18 o 
  -1  13   5    10371.37    10528.01    690.48 o 
   0  13   5    59046.29    58536.67   2248.10 o 
   1  13   5      733.35      867.08    373.14 o 
   2  13   5    20797.63    20642.79    931.14 o 
   3  13   5        8.86      194.66    380.86 o 
   4  13   5     1381.17     1170.62    337.75 o 
   5  13   5     3140.27     3600.16    465.82 o 
   6  13   5    10639.03    10209.07    639.89 o 
   7  13   5    25905.87    24995.00    942.77 o 
   8  13   5     6866.02     6972.51    609.03 o 
   9  13   5    29484.24    29830.39   1112.40 o 
  10  13   5     2816.86     2495.48    473.35 o 
 -11  14   5      107.09       52.90    571.28 o 
 -10  14   5    83235.05    83840.05   2517.67 o 
  -9  14   5     1612.01     1346.06    506.05 o 
  -8  14   5    34277.15    36823.76   1438.27 o 
  -7  14   5     3547.48     3617.58    579.91 o 
  -6  14   5      334.36      400.86    698.23 o 
  -5  14   5      751.69     1308.81    539.54 o 
  -4  14   5    39709.71    42204.43   1994.20 o 
  -3  14   5     2358.72     2605.04    489.49 o 
  -2  14   5    25713.21    24614.86   1470.52 o 
  -1  14   5    11811.14    12375.02    946.85 o 
   0  14   5       42.39       63.83    335.64 o 
   1  14   5      918.31     1366.08    409.61 o 
   2  14   5     9526.80     9671.46    745.84 o 
   3  14   5     1962.15     1953.77    452.17 o 
   4  14   5     5107.55     5987.89    920.40 o 
   5  14   5     2930.74     3087.01    994.45 o 
   6  14   5      959.59     1229.85    509.31 o 
   7  14   5     5724.40     5800.54    565.40 o 
   8  14   5    41730.71    42701.77   2240.09 o 
   9  14   5      378.34      215.99    764.49 o 
  -9  15   5     3165.18     3005.66    579.72 o 
  -8  15   5     8958.08     9311.26    800.02 o 
  -7  15   5      621.21      357.76    448.65 o 
  -6  15   5    10862.33    11393.91   1206.04 o 
  -5  15   5     1430.35     1559.86    468.44 o 
  -4  15   5      184.67      413.56    399.07 o 
  -3  15   5     4237.53     4515.47    583.35 o 
  -2  15   5    56748.61    57213.94   1877.25 o 
  -1  15   5      423.26     1209.96    433.69 o 
   0  15   5    70838.21    75092.05   2259.17 o 
   1  15   5    13850.43    14831.63    870.90 o 
   2  15   5    39267.75    39212.81   1461.31 o 
   3  15   5    23509.10    23700.54   1088.27 o 
   4  15   5     2952.19     1946.59    677.08 o 
   5  15   5    13165.88    13235.41    908.33 o 
   6  15   5    10752.55    12519.23    968.01 o 
   7  15   5     1915.39     2308.32    460.11 o 
   8  15   5     2193.66     2581.27    546.11 o 
  -7  16   5    26258.11    28192.88   2660.70 o 
  -6  16   5     4124.05     4506.79    962.72 o 
  -5  16   5    17646.99    16279.21    969.39 o 
  -4  16   5    17879.60    20052.79   1581.61 o 
  -3  16   5     8283.00     8472.73    751.56 o 
  -2  16   5     5893.30     5515.34    662.01 o 
  -1  16   5      121.74        0.00    370.24 o 
   0  16   5     2947.85     3207.48    557.27 o 
   1  16   5     7648.09     8324.17   1169.01 o 
   2  16   5    20333.19    22571.46   1120.91 o 
   3  16   5    12069.57    12468.75    851.91 o 
   4  16   5     8898.29    10615.99    878.08 o 
   5  16   5     5364.63     6495.51    731.28 o 
   6  16   5      336.05      654.57    645.34 o 
  -4  17   5      423.21      434.44    454.57 o 
  -3  17   5        9.46        0.00    433.75 o 
  -2  17   5     1698.94     1896.12    537.21 o 
  -1  17   5      519.71       96.91    411.75 o 
   0  17   5     4978.00     5397.87   1142.57 o 
   1  17   5     5750.17     6589.43    825.19 o 
   2  17   5      212.67      715.63    441.17 o 
   3  17   5    17287.29    18926.38   1586.90 o 
 -18   0   6      266.14      581.86    719.39 o 
 -16   0   6      194.73        0.00    655.92 o 
 -14   0   6     3262.82     3223.53    593.83 o 
 -12   0   6     2101.75     2631.56    542.31 o 
 -10   0   6   107935.96   109827.66   2275.69 o 
  -8   0   6   225296.30   227760.64   4254.95 o 
  -6   0   6    28788.33    26784.07    709.33 o 
  -4   0   6     6389.06     5282.73    261.65 o 
  -2   0   6   149988.63   155564.05   3594.47 o 
   0   0   6    13287.63    14213.57    434.17 o 
   2   0   6   253327.33   259158.48   9717.10 o 
   4   0   6   203206.19   209911.95   9590.14 o 
   6   0   6    31069.37    28532.39   1036.77 o 
   8   0   6      776.37      930.98    825.19 o 
  10   0   6    45074.27    47405.88   2581.35 o 
  12   0   6    32470.58    32055.30   2211.08 o 
  14   0   6      100.63        0.00    856.92 o 
  16   0   6      311.10        0.00    899.24 o 
 -18   1   6    33222.09    34478.71   1581.84 o 
 -17   1   6    20632.15    22354.46   1263.97 o 
 -16   1   6    34834.35    33630.04   1480.27 o 
 -15   1   6    23736.95    21271.71   1146.81 o 
 -14   1   6      953.91      832.43    408.27 o 
 -13   1   6     6522.98     5896.76    469.82 o 
 -12   1   6     1427.18     1189.88    336.13 o 
 -11   1   6       90.35      106.09    282.49 o 
 -10   1   6    17522.85    17000.43    470.09 o 
  -9   1   6    14313.15    14365.90    423.32 o 
  -8   1   6    11313.05    11214.39    339.28 o 
  -7   1   6     3979.62     4789.30    230.57 o 
  -6   1   6    23274.40    23177.56    453.38 o 
  -5   1   6     6815.67     7725.23    266.18 o 
  -4   1   6    13946.21    12555.06    290.56 o 
  -3   1   6     1876.76     2399.50    245.85 o 
  -2   1   6    27530.48    27513.88    592.76 o 
  -1   1   6      180.87      313.43    102.97 o 
   0   1   6    50414.71    49245.78    779.44 o 
   1   1   6    60768.03    66347.93   1152.55 o 
   2   1   6   144407.05   151649.52   3240.15 o 
   3   1   6   112040.59   115158.26   1905.89 o 
   4   1   6    25040.92    24913.60    562.79 o 
   5   1   6   126250.00   126819.16   2104.30 o 
   6   1   6       56.44      120.05    227.52 o 
   7   1   6    27359.45    27271.13    664.24 o 
   8   1   6       55.38        0.00    431.51 o 
   9   1   6      539.54      199.00    708.81 o 
  10   1   6      722.13        0.00    617.11 o 
  11   1   6        5.63      375.76    373.63 o 
  12   1   6    72460.86    70449.03   2146.63 o 
  13   1   6     1186.89      658.84    649.66 o 
  14   1   6    38760.34    39051.52   1358.71 o 
  15   1   6      202.48      382.25    441.25 o 
  16   1   6     1908.79     3564.13    847.99 o 
 -17   2   6     2893.71     3593.06    819.90 o 
 -16   2   6     3650.66     4106.23    670.15 o 
 -15   2   6    17580.74    17479.19   1058.34 o 
 -14   2   6    17466.41    18165.75    812.71 o 
 -13   2   6     1096.27     1908.15    354.26 o 
 -12   2   6    28809.20    28874.43    858.10 o 
 -11   2   6     4579.53     5441.31    370.63 o 
 -10   2   6     6149.88     5848.67    336.48 o 
  -9   2   6    68353.70    68465.72   1073.95 o 
  -8   2   6    69975.55    68261.96   1045.26 o 
  -7   2   6   300714.16   304656.94   3925.66 o 
  -6   2   6    33275.32    34272.16    584.45 o 
  -5   2   6   432489.63   445991.25   5614.36 o 
  -4   2   6     2424.79     3069.44    145.98 o 
  -3   2   6    64099.21    66096.20   1176.76 o 
  -2   2   6   127861.55   127446.20   2703.56 o 
  -1   2   6     1584.92     1700.50    138.07 o 
   0   2   6    10663.01    10216.65    345.18 o 
   1   2   6    22194.59    23757.07    525.82 o 
   2   2   6      966.22     1331.22    174.03 o 
   3   2   6     3685.70     3981.81    225.67 o 
   4   2   6    67406.84    71472.94   1722.69 o 
   5   2   6     2298.90     1862.10    284.02 o 
   6   2   6    10315.99    10190.91    313.99 o 
   7   2   6    17489.00    17884.48    627.41 o 
   8   2   6      500.97      422.92    219.80 o 
   9   2   6    20600.80    19212.25    900.21 o 
  10   2   6     6655.89     7710.32    576.90 o 
  11   2   6     6086.86     5533.16    549.97 o 
  12   2   6    16180.21    17466.33   1203.28 o 
  13   2   6    27888.58    28843.86   1496.14 o 
  14   2   6      645.82     1022.91    747.96 o 
  15   2   6    57743.32    57304.57   3781.91 o 
  16   2   6      305.24     1016.32    483.92 o 
 -17   3   6    68436.16    67337.26   2703.01 o 
 -16   3   6    18045.02    18159.23   3194.95 o 
 -15   3   6    61337.04    61515.59   1670.37 o 
 -14   3   6      901.60     1231.48    389.38 o 
 -13   3   6     9928.46    10216.49    550.39 o 
 -12   3   6    63944.48    61699.05   1357.60 o 
 -11   3   6     5992.74     6447.44    370.26 o 
 -10   3   6   144679.97   146201.09   2510.83 o 
  -9   3   6    65775.35    65300.68   1026.63 o 
  -8   3   6    55626.37    55675.04    887.86 o 
  -7   3   6    29767.65    28273.43    610.33 o 
  -6   3   6     1700.49     1614.26    152.75 o 
  -5   3   6    12409.17    13314.15    308.18 o 
  -4   3   6    70101.18    66578.98    939.68 o 
  -3   3   6    55448.61    52956.11    975.76 o 
  -2   3   6   111209.79   113308.05   1884.17 o 
  -1   3   6    14539.79    14628.96    355.56 o 
   0   3   6      209.02      135.37    132.85 o 
   1   3   6    26961.61    27476.69    561.83 o 
   2   3   6      921.85     1138.39    163.80 o 
   3   3   6   264228.81   279862.63   4339.73 o 
   4   3   6      948.73     1062.73    164.58 o 
   5   3   6   265545.38   272498.84   5883.50 o 
   6   3   6    20517.92    19454.93    427.05 o 
   7   3   6    60960.32    62968.13   1225.01 o 
   8   3   6    79255.58    79290.30   1518.28 o 
   9   3   6       86.54       63.71    314.31 o 
  10   3   6    42040.02    40304.76   1693.77 o 
  11   3   6     8834.47     9564.54    987.11 o 
  12   3   6     4915.43     5357.66   1052.64 o 
  13   3   6     4263.39     4596.47    826.85 o 
  14   3   6     1209.34     2313.76   1438.79 o 
  15   3   6      605.37      789.62    701.28 o 
  16   3   6     1241.37     2011.07    843.06 o 
 -17   4   6    10821.52    10166.71   1322.41 o 
 -16   4   6     3861.53     4673.65    691.37 o 
 -15   4   6    29892.46    30811.37   1105.22 o 
 -14   4   6    86095.94    86581.05   2304.05 o 
 -13   4   6    64006.41    64927.79   1445.40 o 
 -12   4   6   116826.83   117616.84   2320.43 o 
 -11   4   6    71769.80    71701.15   1301.15 o 
 -10   4   6     5982.77     6513.42    352.05 o 
  -9   4   6    15953.22    16786.90    574.05 o 
  -8   4   6     4026.00     4053.77    220.44 o 
  -7   4   6   169279.22   175665.47   2344.71 o 
  -6   4   6    33159.33    33594.35    577.55 o 
  -5   4   6   122455.30   122405.40   1648.94 o 
  -4   4   6     2113.52     2271.74    192.76 o 
  -3   4   6     2562.12     2971.71    194.13 o 
  -2   4   6   359808.28   379299.78   6860.41 o 
  -1   4   6    17094.87    15382.98    375.85 o 
   0   4   6   319520.16   337945.16   5225.57 o 
   1   4   6    83476.06    83286.66   1397.31 o 
   2   4   6   142710.22   145351.86   2331.10 o 
   3   4   6    79279.80    81621.54   1401.29 o 
   4   4   6       70.48      247.87    115.02 o 
   5   4   6    22374.69    21117.22    457.12 o 
   6   4   6    47701.94    48494.98    842.80 o 
   7   4   6    17777.29    17626.30    532.94 o 
   8   4   6    16474.04    15717.46    639.29 o 
   9   4   6    20911.59    19483.44    726.44 o 
  10   4   6     5157.65     4778.33   1676.82 o 
  11   4   6     3600.63     4466.18   1227.20 o 
  12   4   6     2992.40     2257.57   1195.46 o 
  13   4   6     4858.39     4633.25    968.01 o 
  14   4   6      158.92        0.00    573.66 o 
  15   4   6    14441.43    14448.26   1198.54 o 
 -17   5   6     9078.22     8304.76   1206.04 o 
 -16   5   6    26139.72    24903.69   1809.06 o 
 -15   5   6     5192.60     4808.51    622.20 o 
 -14   5   6     1407.72     1432.28    424.12 o 
 -13   5   6    21576.13    19820.99    837.64 o 
 -12   5   6   107851.02   107648.75   1827.93 o 
 -11   5   6    29040.78    29720.65   1039.23 o 
 -10   5   6   157400.80   154616.30   2390.98 o 
  -9   5   6    72927.48    73430.27   1135.31 o 
  -8   5   6    79415.38    77436.41   1162.50 o 
  -7   5   6    12973.27    12939.39    368.75 o 
  -6   5   6    11170.35    10504.24    319.66 o 
  -5   5   6    46871.80    46952.92    909.48 o 
  -4   5   6   254422.77   260083.80   4813.49 o 
  -3   5   6   218526.67   221017.72   4111.61 o 
  -2   5   6   110575.53   109855.38   2599.54 o 
  -1   5   6    42153.87    41762.59    912.76 o 
   0   5   6    17363.07    17406.90    409.97 o 
   1   5   6     6411.90     6686.31    391.45 o 
   2   5   6    47510.75    50991.15   1139.14 o 
   3   5   6    20013.68    19637.39    608.63 o 
   4   5   6    73602.70    72265.89   1296.48 o 
   5   5   6     9845.71     9753.01    285.86 o 
   6   5   6      507.57      908.02    183.55 o 
   7   5   6    21662.03    20544.72    719.91 o 
   8   5   6    45304.05    43539.84   1157.80 o 
   9   5   6    40519.83    37189.70   1073.84 o 
  10   5   6    85726.01    83343.80   2539.29 o 
  11   5   6    54091.85    53200.02   4654.89 o 
  12   5   6    54603.42    55642.79   2070.17 o 
  13   5   6    14109.20    14208.50   1134.41 o 
  14   5   6     8681.65     9183.38   1068.51 o 
  15   5   6        9.69      121.69    687.66 o 
 -17   6   6       73.50      518.39    708.81 o 
 -16   6   6     7640.63     8738.51   1227.20 o 
 -15   6   6    31650.05    32854.58   1387.55 o 
 -14   6   6    53890.96    54948.56   2510.94 o 
 -13   6   6    73562.02    70398.96   1780.21 o 
 -12   6   6    98149.48    96579.67   1683.53 o 
 -11   6   6    53821.54    55067.37   1093.10 o 
 -10   6   6     2658.75     2655.03    287.16 o 
  -9   6   6     1301.11     1420.20    273.68 o 
  -8   6   6    62179.32    59389.79   1028.52 o 
  -7   6   6      741.60      734.64    212.30 o 
  -6   6   6   170351.59   171658.23   2499.92 o 
  -5   6   6      519.43      911.24    180.52 o 
  -4   6   6    16434.86    17248.77    662.23 o 
  -3   6   6   173269.06   184174.70   4234.06 o 
  -2   6   6    29230.77    29406.93    912.65 o 
  -1   6   6   134920.28   131096.53   3085.78 o 
   0   6   6   147344.97   149252.89   2792.06 o 
   1   6   6    45205.19    42678.35    960.51 o 
   2   6   6   104544.20   103465.29   1747.98 o 
   3   6   6    13799.78    14064.64    428.17 o 
   4   6   6     4126.21     4597.30    262.44 o 
   5   6   6     8893.58     7855.82    334.53 o 
   6   6   6    49601.98    49121.72   1028.94 o 
   7   6   6    11318.71    10862.12    542.16 o 
   8   6   6    28462.99    28690.76    904.54 o 
   9   6   6     7969.94     7779.66    514.96 o 
  10   6   6     1340.11     1877.27    602.16 o 
  11   6   6     6664.84     6813.19    844.92 o 
  12   6   6     5403.76     6237.30    847.85 o 
  13   6   6     1337.52      913.35    613.05 o 
  14   6   6    17992.64    18275.96   1290.01 o 
  15   6   6     2474.35     3138.14    775.24 o 
 -16   7   6    66944.27    64956.95   3216.11 o 
 -15   7   6     1919.53     1117.88    888.66 o 
 -14   7   6    26963.10    28457.03   1338.28 o 
 -13   7   6    24593.09    23047.74   1846.09 o 
 -12   7   6     2676.20     2938.34    336.39 o 
 -11   7   6    27224.60    26705.46    968.08 o 
 -10   7   6    32263.75    31298.86    829.80 o 
  -9   7   6    21332.29    20706.90    640.03 o 
  -8   7   6    26868.74    25740.44    590.81 o 
  -7   7   6     1007.85     1153.91    195.29 o 
  -6   7   6    18558.68    18410.08    695.27 o 
  -5   7   6    45980.34    45597.15    929.43 o 
  -4   7   6    87154.45    87335.96   2195.12 o 
  -3   7   6    44615.86    39993.62   1174.18 o 
  -2   7   6    39015.84    38860.71   1144.25 o 
  -1   7   6    12342.13    13023.68    568.53 o 
   0   7   6     1477.50     1238.08    205.68 o 
   1   7   6     2467.40     3063.88    265.45 o 
   2   7   6    93854.92    93765.27   1880.84 o 
   3   7   6     3755.72     3687.33    252.55 o 
   4   7   6    70183.97    69112.45   1284.92 o 
   5   7   6    12307.67    11815.75    569.18 o 
   6   7   6    45640.97    44614.16   1323.80 o 
   7   7   6    77460.69    75359.37   2062.07 o 
   8   7   6     3503.47     3559.09    405.16 o 
   9   7   6    44151.60    41133.66   1183.51 o 
  10   7   6      642.26      919.39    338.66 o 
  11   7   6    13506.46    12951.35   1002.08 o 
  12   7   6     4322.15     4976.82    851.63 o 
  13   7   6      608.92     1100.25    634.76 o 
  14   7   6      614.08      778.73    667.99 o 
 -16   8   6     6381.03     6231.21   1068.51 o 
 -15   8   6     5355.19     5277.58    687.74 o 
 -14   8   6    10629.54    11487.87    863.41 o 
 -13   8   6    10522.12     9829.26    614.08 o 
 -12   8   6     1419.09     1226.61    360.69 o 
 -11   8   6     1309.55     1375.85    340.52 o 
 -10   8   6     4115.40     4273.28    378.86 o 
  -9   8   6     3190.68     3210.47    337.48 o 
  -8   8   6    50264.07    47697.76   1608.49 o 
  -7   8   6     3820.15     3568.47    256.82 o 
  -6   8   6   143054.13   146077.64   2481.51 o 
  -5   8   6      832.74     1069.15    305.01 o 
  -4   8   6    76296.10    78892.48   2056.54 o 
  -3   8   6    50295.80    50854.08   1450.74 o 
  -2   8   6    16786.23    17090.93    862.21 o 
  -1   8   6    23733.16    23163.36    826.59 o 
   0   8   6      302.55      520.85    201.38 o 
   1   8   6      284.48      455.32    202.67 o 
   2   8   6     1759.36     1404.60    240.60 o 
   3   8   6     8789.63     8258.82    356.09 o 
   4   8   6    22659.06    22715.16    615.53 o 
   5   8   6    10848.38    10988.74    435.21 o 
   6   8   6    15420.31    14814.14    637.30 o 
   7   8   6      535.37      548.03    313.62 o 
   8   8   6     4082.12     4288.06    451.66 o 
   9   8   6     9559.46     9321.21    581.33 o 
  10   8   6    14552.57    13303.20    686.91 o 
  11   8   6     8261.84     8013.88    855.93 o 
  12   8   6     6922.36     6585.94    866.21 o 
  13   8   6       50.74        0.00    631.29 o 
  14   8   6     9533.67     9996.87   1075.27 o 
 -15   9   6     7337.25     8268.79   1216.62 o 
 -14   9   6     4632.08     5277.48   1851.38 o 
 -13   9   6        3.42        0.00    331.48 o 
 -12   9   6      229.03        0.00    389.00 o 
 -11   9   6     9418.30     9054.54    573.11 o 
 -10   9   6       32.08      391.90    313.01 o 
  -9   9   6     2790.95     2684.71    331.85 o 
  -8   9   6     1480.74     1470.70    241.53 o 
  -7   9   6    13663.31    13629.25    439.76 o 
  -6   9   6    36116.70    35615.65   1175.20 o 
  -5   9   6    14409.19    15398.51    962.72 o 
  -4   9   6    12155.34    12659.16    653.76 o 
  -3   9   6      172.24       74.34    275.57 o 
  -2   9   6     7908.34     8567.67    534.52 o 
  -1   9   6    14687.71    15478.87    703.07 o 
   0   9   6    37484.95    38021.85   1295.96 o 
   1   9   6    71716.59    73274.67   1587.86 o 
   2   9   6    59538.94    62094.29   1705.16 o 
   3   9   6    13897.58    12522.45    846.13 o 
   4   9   6    12649.48    12201.55    463.50 o 
   5   9   6      102.96       44.61    207.29 o 
   6   9   6     3077.46     3784.79    538.00 o 
   7   9   6      103.94      312.95    385.46 o 
   8   9   6     1602.75     1969.46    396.60 o 
   9   9   6        3.42        0.00    305.99 o 
  10   9   6    16063.61    17459.91   1053.82 o 
  11   9   6    22692.64    21093.11   1234.25 o 
  12   9   6    11719.26    11247.54   1043.38 o 
  13   9   6    16575.53    16323.75   1215.60 o 
 -14  10   6      733.27     1383.59    512.12 o 
 -13  10   6       65.19      336.89    360.07 o 
 -12  10   6     6152.32     6972.86    702.11 o 
 -11  10   6     9840.11    10512.80    616.84 o 
 -10  10   6    12200.81    13023.83    646.71 o 
  -9  10   6    50988.11    50900.39   1308.56 o 
  -8  10   6      122.83      131.72    290.84 o 
  -7  10   6    55695.71    51160.19   3573.60 o 
  -6  10   6     1063.90      989.83    350.73 o 
  -5  10   6    21990.20    20972.52    870.32 o 
  -4  10   6    19392.73    17652.63    808.53 o 
  -3  10   6     9431.75     9683.51    594.68 o 
  -2  10   6      241.27       80.32    402.01 o 
  -1  10   6        5.29       10.13    386.14 o 
   0  10   6     5305.20     5621.02    474.63 o 
   1  10   6     2953.10     2537.14    388.78 o 
   2  10   6    16280.43    15667.37    608.62 o 
   3  10   6    51552.79    48717.49   1256.71 o 
   4  10   6    21898.73    21926.34    771.13 o 
   5  10   6    17712.94    16706.56    696.99 o 
   6  10   6     3533.34     2802.25    396.65 o 
   7  10   6      807.76      659.08    337.16 o 
   8  10   6    11422.92    10899.31    781.11 o 
   9  10   6    16582.96    17381.55    788.79 o 
  10  10   6    18004.82    17726.56    825.89 o 
  11  10   6    46485.64    46406.51   1403.16 o 
  12  10   6      395.99      105.86    603.02 o 
  13  10   6    11179.84    10547.69   1080.94 o 
 -14  11   6    21053.65    24061.20   1412.34 o 
 -13  11   6     1084.95     1064.11    452.79 o 
 -12  11   6     3969.98     4354.13    609.64 o 
 -11  11   6    13287.30    13854.72    882.34 o 
 -10  11   6     3965.36     5219.38    684.13 o 
  -9  11   6     9174.32     9848.14    581.51 o 
  -8  11   6     6142.43     5761.03    591.86 o 
  -7  11   6      448.72      462.49    270.76 o 
  -6  11   6     1797.05     2062.46    502.52 o 
  -5  11   6    30491.67    30044.78   1129.17 o 
  -4  11   6      826.84      645.34    423.17 o 
  -3  11   6     8686.33     9861.57   1206.04 o 
  -2  11   6    28871.78    27590.02   2427.95 o 
  -1  11   6     1853.69     1335.11    370.46 o 
   0  11   6     8565.56     8584.75    594.68 o 
   1  11   6   123118.84   125776.17   3168.02 o 
   2  11   6     3986.97     4414.32    402.46 o 
   3  11   6    32355.25    32971.48   1218.73 o 
   4  11   6    33247.20    33942.61    865.11 o 
   5  11   6    19673.15    19102.22    931.65 o 
   6  11   6    80808.28    78225.38   2134.02 o 
   7  11   6     4467.43     4640.71    483.33 o 
   8  11   6    20330.08    21063.38    885.21 o 
   9  11   6      550.23      650.37    365.73 o 
  10  11   6     3143.60     3899.92    522.06 o 
  11  11   6     6388.14     6674.05    610.50 o 
  12  11   6     7674.74     8180.19    938.81 o 
 -13  12   6    22659.64    24936.60   1226.77 o 
 -12  12   6     4777.30     5820.59    851.63 o 
 -11  12   6      432.73     1285.08    452.17 o 
 -10  12   6       10.00      226.89    341.90 o 
  -9  12   6    23077.10    25755.11   1135.22 o 
  -8  12   6    39149.92    40440.12   1436.76 o 
  -7  12   6    50209.32    50945.75   1621.37 o 
  -6  12   6    71549.68    70182.10   2035.52 o 
  -5  12   6    23112.04    23012.95    999.40 o 
  -4  12   6    87771.90    86539.25   1935.52 o 
  -3  12   6      693.56      156.85    362.90 o 
  -2  12   6    42992.28    44112.75   1454.98 o 
  -1  12   6    38748.53    40017.06   2099.99 o 
   0  12   6     2093.34     2178.70    417.12 o 
   1  12   6    20776.70    20318.22    923.84 o 
   2  12   6    22357.60    22135.23    961.25 o 
   3  12   6      530.69      547.95    293.13 o 
   4  12   6     7766.29     8215.14    528.34 o 
   5  12   6    23610.97    23205.99    869.55 o 
   6  12   6     7589.46     7457.04    566.80 o 
   7  12   6    31079.21    31238.40   1063.93 o 
   8  12   6    47494.17    46821.18   1647.58 o 
   9  12   6     1638.13     1009.31    407.67 o 
  10  12   6    14841.68    15452.99    830.65 o 
  11  12   6     7339.70     7579.33    656.98 o 
 -12  13   6      963.67     1174.84    512.39 o 
 -11  13   6    72616.25    73019.52   3422.41 o 
 -10  13   6     1189.01     2053.07    519.55 o 
  -9  13   6    43634.71    40827.65   1494.74 o 
  -8  13   6    13098.11    13683.62    847.85 o 
  -7  13   6     3130.99     3078.58    782.87 o 
  -6  13   6      555.24      835.77    370.46 o 
  -5  13   6    34573.80    34867.17   1687.40 o 
  -4  13   6    11644.46    10964.63    721.16 o 
  -3  13   6    49597.95    51102.52   1656.35 o 
  -2  13   6    22703.33    22615.75    994.85 o 
  -1  13   6    20560.70    20212.83    923.84 o 
   0  13   6     1996.29     2262.80    445.05 o 
   1  13   6     1836.99     1627.02    513.10 o 
   2  13   6    28194.77    27411.30   1099.59 o 
   3  13   6     8525.90     9251.52    672.76 o 
   4  13   6    55474.90    53993.62   1772.84 o 
   5  13   6     1537.08     1674.42    377.57 o 
   6  13   6    67189.02    66116.45   1696.94 o 
   7  13   6     6129.25     5111.87    543.66 o 
   8  13   6    19391.61    19231.53    891.23 o 
   9  13   6    26680.62    25915.60   1601.74 o 
  10  13   6       22.47        0.00    556.73 o 
 -11  14   6    31366.84    33314.24   2062.97 o 
 -10  14   6       11.61      126.95    645.34 o 
  -9  14   6      101.78      493.20    420.23 o 
  -8  14   6     7555.49     7835.52   1031.48 o 
  -7  14   6     8873.94     8653.87   1100.25 o 
  -6  14   6    24138.80    23184.80   1059.42 o 
  -5  14   6    11541.23    11230.49    768.77 o 
  -4  14   6    22312.23    22418.68   1048.62 o 
  -3  14   6    14870.33    14466.00   1258.94 o 
  -2  14   6     2850.62     3600.39    756.42 o 
  -1  14   6    96726.70    99334.63   2756.63 o 
   0  14   6     5536.46     6248.61   1338.28 o 
   1  14   6    84617.02    85144.00   2427.41 o 
   2  14   6    11430.16    10910.73    761.71 o 
   3  14   6     4653.61     3996.55    540.46 o 
   4  14   6     5216.97     6181.54    782.87 o 
   5  14   6    10755.87     9675.98    648.01 o 
   6  14   6     4931.51     3785.10    491.08 o 
   7  14   6    26452.62    27087.47   1029.19 o 
   8  14   6    13614.20    13611.25    791.01 o 
   9  14   6     9326.79     8923.69    702.88 o 
  -9  15   6    33000.13    33924.96   1407.60 o 
  -8  15   6     9412.74    10768.32   1137.28 o 
  -7  15   6     3590.22     3448.85    878.08 o 
  -6  15   6       12.84        0.00    380.86 o 
  -5  15   6    23032.07    22075.13   1364.73 o 
  -4  15   6     2615.39     3077.08    537.21 o 
  -3  15   6    75394.95    75612.88   2280.69 o 
  -2  15   6      589.51      691.30    433.11 o 
  -1  15   6    24579.59    26156.82   1174.40 o 
   0  15   6     5244.29     5098.74    611.23 o 
   1  15   6       54.57      120.73    379.54 o 
   2  15   6      348.59      456.51    394.58 o 
   3  15   6     6007.02     6745.77    714.10 o 
   4  15   6       16.30        0.00    401.51 o 
   5  15   6      180.00        0.00    402.93 o 
   6  15   6       70.06      626.61    591.55 o 
   7  15   6     8948.35     8522.21    734.22 o 
  -7  16   6    18718.41    21232.67   1682.11 o 
  -6  16   6      308.98      550.12    687.65 o 
  -5  16   6     6642.02     6453.81    782.87 o 
  -4  16   6     9401.01     9836.65    812.83 o 
  -3  16   6     4174.66     4479.97    611.23 o 
  -2  16   6    10406.81    10258.17    815.40 o 
  -1  16   6    29631.92    34872.22   2184.63 o 
   0  16   6     6145.27     5404.39    983.88 o 
   1  16   6    21617.95    22263.30   1118.35 o 
   2  16   6    13166.71    12172.39    855.93 o 
   3  16   6     1091.98      909.82    624.18 o 
   4  16   6     1953.46     1482.48    512.12 o 
   5  16   6     5903.97     5843.12    715.23 o 
  -4  17   6     1179.15     1102.32    618.89 o 
  -3  17   6     5622.71     6447.66    804.03 o 
  -2  17   6      138.09        0.00    387.06 o 
  -1  17   6      735.58      153.40    441.36 o 
   0  17   6      721.50      240.46    441.17 o 
   1  17   6    19079.29    21247.97   1496.97 o 
   2  17   6     1616.24     1301.25    478.76 o 
 -17   0   7    57576.59    59053.69   3036.26 o 
 -15   0   7     4445.98     5480.08   1015.61 o 
 -13   0   7    44363.02    46205.22   3893.19 o 
 -11   0   7    82135.18    84350.09   2307.66 o 
  -9   0   7     9774.65     8727.91    536.11 o 
  -7   0   7   141471.83   148754.19   2842.39 o 
  -5   0   7   115628.84   114784.83   2186.64 o 
  -3   0   7    19494.48    22869.64    801.29 o 
  -1   0   7   327043.88   338746.97   9024.15 o 
   1   0   7   739689.31   763516.19  21116.32 o 
   3   0   7   294320.69   292617.38  10055.64 o 
   5   0   7     3006.72     3606.00    470.78 o 
   7   0   7    73641.29    74289.17   1916.16 o 
   9   0   7    53159.76    50685.46   2708.30 o 
  11   0   7    12592.96     9468.48   1438.79 o 
  13   0   7   109537.34   110945.03   3165.52 o 
  15   0   7    49506.27    47183.71   2856.41 o 
 -18   1   7    14016.52    16230.23   1147.39 o 
 -17   1   7    20889.47    20583.14   1219.29 o 
 -16   1   7     2173.00     2713.89    602.16 o 
 -15   1   7    56034.95    57604.82   4120.64 o 
 -14   1   7     1221.26     1248.36    501.59 o 
 -13   1   7      147.39      493.54    320.19 o 
 -12   1   7      459.40      483.57    313.99 o 
 -11   1   7    94976.62    97186.55   2028.56 o 
 -10   1   7    19860.29    19551.98    645.81 o 
  -9   1   7   497550.69   523075.97   6653.97 o 
  -8   1   7    40129.59    39250.21   1105.53 o 
  -7   1   7   212113.34   216367.03   2839.31 o 
  -6   1   7    72194.97    76984.98   1193.05 o 
  -5   1   7    13865.76    12710.47    301.93 o 
  -4   1   7    54043.47    54101.58    884.84 o 
  -3   1   7   206834.53   214659.72   3476.39 o 
  -2   1   7      330.18      437.73    171.73 o 
  -1   1   7   187063.80   203786.97   2607.93 o 
   0   1   7     2581.23     3025.35    297.25 o 
   1   1   7     4320.19     3915.16    456.57 o 
   2   1   7    25747.21    26313.77    700.24 o 
   3   1   7   290094.97   298995.66   5651.40 o 
   4   1   7    30917.87    29577.14   1104.01 o 
   5   1   7   134478.34   133667.61   2234.84 o 
   6   1   7     9227.59     9496.09    317.39 o 
   7   1   7     3200.74     2876.67    274.38 o 
   8   1   7     1082.35     1792.29    594.40 o 
   9   1   7    60640.37    60130.15   2570.77 o 
  10   1   7     1728.35     1544.58    718.15 o 
  11   1   7   161601.25   163552.31   6622.65 o 
  12   1   7     4301.15     4248.40    856.77 o 
  13   1   7    32419.03    30329.01   1756.16 o 
  14   1   7    19594.41    21256.55   1001.05 o 
  15   1   7       17.22      651.78    825.19 o 
  16   1   7    22583.83    23009.71   1484.79 o 
 -18   2   7    17884.06    19152.79   1226.56 o 
 -17   2   7    29002.44    27689.11   1383.69 o 
 -16   2   7    30969.17    32251.56   1481.18 o 
 -15   2   7       12.41        0.00    433.75 o 
 -14   2   7     8796.25     8560.44    610.03 o 
 -13   2   7    66043.48    69030.43   2895.14 o 
 -12   2   7        1.27      119.35    302.34 o 
 -11   2   7    82358.19    81217.37   1834.44 o 
 -10   2   7    46230.96    45111.88    960.97 o 
  -9   2   7    11377.20    11985.83    363.82 o 
  -8   2   7    51802.97    51972.36    849.40 o 
  -7   2   7   140268.23   141672.52   1925.13 o 
  -6   2   7    46731.90    45805.66    728.05 o 
  -5   2   7   119604.45   119018.69   1604.59 o 
  -4   2   7     5634.76     5514.15    187.74 o 
  -3   2   7    76737.05    78708.85   1384.55 o 
  -2   2   7    27784.52    29540.71    582.19 o 
  -1   2   7    82545.23    86913.05   1175.55 o 
   0   2   7    19982.30    20642.48    412.37 o 
   1   2   7   277749.59   296847.47   4565.49 o 
   2   2   7   120918.66   129912.34   2118.38 o 
   3   2   7   103089.90   106544.63   1939.28 o 
   4   2   7   245453.34   244464.50   5681.02 o 
   5   2   7    24457.75    23625.85    566.35 o 
   6   2   7   180743.23   180326.86   2938.59 o 
   7   2   7   136874.56   138677.72   2777.30 o 
   8   2   7    23218.16    22374.44    835.16 o 
   9   2   7    67679.73    64406.82   3004.52 o 
  10   2   7      171.87        0.00    341.30 o 
  11   2   7     2120.54     2089.89    737.76 o 
  12   2   7     4423.01     4184.37    807.50 o 
  13   2   7    43259.26    43802.73   1885.09 o 
  14   2   7    15357.54    15341.54   1230.56 o 
  15   2   7    42081.43    41344.08   1419.75 o 
  16   2   7      469.00      266.66    691.69 o 
 -17   3   7     4429.76     4677.11    814.61 o 
 -16   3   7     6064.28     7184.63    821.25 o 
 -15   3   7    71216.66    76562.99   3829.71 o 
 -14   3   7     6114.51     5855.47    546.81 o 
 -13   3   7    79664.10    75729.29   2193.72 o 
 -12   3   7     7342.35     7369.86    473.49 o 
 -11   3   7     7147.47     7155.32    384.75 o 
 -10   3   7     4026.61     4432.33    313.09 o 
  -9   3   7    37217.83    37109.12    689.10 o 
  -8   3   7    53643.31    51130.66    835.44 o 
  -7   3   7    54005.59    51996.80    822.88 o 
  -6   3   7   132503.91   135447.41   1827.14 o 
  -5   3   7    28125.45    26706.26    473.29 o 
  -4   3   7    86684.72    91193.95   1396.42 o 
  -3   3   7   185599.11   190542.52   3095.26 o 
  -2   3   7     9053.72     8757.00    250.55 o 
  -1   3   7   159258.53   165417.64   2629.79 o 
   0   3   7     1022.77      914.98    122.67 o 
   1   3   7    18708.35    18553.37    451.87 o 
   2   3   7    64665.59    66191.61   1171.40 o 
   3   3   7    47209.91    47362.57    911.98 o 
   4   3   7    28100.97    27283.37    634.16 o 
   5   3   7   121911.71   122860.82   2134.73 o 
   6   3   7     1507.31     1581.64    172.98 o 
   7   3   7    31245.53    31257.71    741.36 o 
   8   3   7      236.49        0.00    182.24 o 
   9   3   7       59.00       94.81    594.68 o 
  10   3   7     2003.61     2318.44    705.47 o 
  11   3   7    23633.13    25049.88   1357.73 o 
  12   3   7     8025.79     7964.10   1682.11 o 
  13   3   7     2801.76     2814.10    772.09 o 
  14   3   7    35051.57    35894.43   3411.83 o 
  15   3   7     6530.59     6312.65    970.03 o 
 -17   4   7    17652.47    20467.54   1234.04 o 
 -16   4   7    24682.52    26712.49   3279.58 o 
 -15   4   7      230.24      660.27    492.39 o 
 -14   4   7      235.13      465.78    378.97 o 
 -13   4   7    41447.06    41598.70   1245.71 o 
 -12   4   7     2801.79     3703.06    348.76 o 
 -11   4   7    75439.30    73990.86   1519.11 o 
 -10   4   7    37820.52    35273.37    861.33 o 
  -9   4   7    39494.13    39548.45    715.45 o 
  -8   4   7    27121.51    27422.14    543.52 o 
  -7   4   7    10314.19    10032.38    295.72 o 
  -6   4   7       83.29      159.62    134.05 o 
  -5   4   7   187594.95   184462.61   2417.46 o 
  -4   4   7    74420.45    76153.39   1364.09 o 
  -3   4   7   218670.20   228602.14   3684.92 o 
  -2   4   7    62106.14    65407.73   1347.54 o 
  -1   4   7    86835.13    87987.24   1683.49 o 
   0   4   7     2120.39     1612.74    144.47 o 
   1   4   7     2020.55     2031.46    183.31 o 
   2   4   7    38054.82    39411.60    781.19 o 
   3   4   7    12862.69    12714.38    402.44 o 
   4   4   7   106167.68   109794.01   1649.35 o 
   5   4   7    14164.73    13971.03    359.31 o 
   6   4   7    15716.53    14732.03    384.40 o 
   7   4   7    79367.16    77826.08   1462.73 o 
   8   4   7       33.50      176.99    249.85 o 
   9   4   7    46965.44    45345.55   1222.11 o 
  10   4   7     8601.77     9710.13   1317.12 o 
  11   4   7    18996.84    18244.96   1190.17 o 
  12   4   7     7568.88     7170.92    906.11 o 
  13   4   7     1201.65     1635.33    743.63 o 
  14   4   7     3574.39     3896.99    796.67 o 
  15   4   7     2531.04     2306.29    771.11 o 
 -17   5   7      402.71        0.00    666.50 o 
 -16   5   7    18298.80    19878.52   1682.11 o 
 -15   5   7    64984.91    67336.88   2291.73 o 
 -14   5   7    90492.06    93804.59   2212.23 o 
 -13   5   7   141831.59   142413.17   3042.04 o 
 -12   5   7    43535.71    42689.32   1040.33 o 
 -11   5   7    12264.13    11574.09    459.71 o 
 -10   5   7     1698.73     2120.92    268.79 o 
  -9   5   7     1099.89     1004.92    187.64 o 
  -8   5   7     6351.97     6078.50    261.38 o 
  -7   5   7    65452.90    65993.61   1004.20 o 
  -6   5   7     7964.74     8015.41    257.26 o 
  -5   5   7     3568.53     3621.12    209.36 o 
  -4   5   7    16604.09    16464.80    574.15 o 
  -3   5   7    75284.59    78559.29   1396.24 o 
  -2   5   7    63155.07    65166.13   1351.44 o 
  -1   5   7    91821.60    91397.90   1534.11 o 
   0   5   7    13425.16    12768.36    346.17 o 
   1   5   7    93157.70    94609.94   1848.27 o 
   2   5   7    11346.10    11074.72    362.03 o 
   3   5   7     1766.24     2213.92    207.02 o 
   4   5   7    27022.39    27876.88    646.60 o 
   5   5   7    25807.01    26034.98    638.95 o 
   6   5   7    41349.26    41130.56   1068.95 o 
   7   5   7    56933.61    50769.38   3393.58 o 
   8   5   7    31259.01    28881.41   1378.92 o 
   9   5   7    27377.19    25600.04    904.72 o 
  10   5   7    10627.86     8742.40    869.55 o 
  11   5   7     2809.15     4109.35    753.09 o 
  12   5   7      424.11      681.83    588.71 o 
  13   5   7       11.98      685.21    674.72 o 
  14   5   7      778.32      151.23    673.49 o 
  15   5   7     1006.92      780.61   2470.27 o 
 -17   6   7    33881.36    34721.29   2221.65 o 
 -16   6   7     1102.53     1936.01    761.71 o 
 -15   6   7    25126.88    23814.02   1713.85 o 
 -14   6   7    24798.58    25186.57   1183.79 o 
 -13   6   7      664.56     1147.86    392.73 o 
 -12   6   7    69110.20    67936.02   1449.37 o 
 -11   6   7    49903.38    48667.73   1003.01 o 
 -10   6   7     8512.52     7688.13    382.96 o 
  -9   6   7    70643.19    70992.02   1117.57 o 
  -8   6   7     9493.97     8907.14    310.45 o 
  -7   6   7      403.04      632.98    153.63 o 
  -6   6   7   130937.19   132071.52   1977.08 o 
  -5   6   7    91802.11    92892.15   1910.69 o 
  -4   6   7   263458.00   267141.00   4976.54 o 
  -3   6   7    99063.58    99488.93   2438.67 o 
  -2   6   7   106342.41   107776.85   4443.31 o 
  -1   6   7    26823.25    26551.86    577.34 o 
   0   6   7    14066.29    12968.55    363.06 o 
   1   6   7    19378.46    18674.83    432.76 o 
   2   6   7      199.64      245.88    155.88 o 
   3   6   7    11308.68    10642.09    373.80 o 
   4   6   7     3109.64     3108.10    240.34 o 
   5   6   7    27708.38    27331.41    668.54 o 
   6   6   7    65525.05    62613.99   1458.22 o 
   7   6   7       24.63      190.74    311.62 o 
   8   6   7    89371.03    85759.20   2430.44 o 
   9   6   7     6318.57     6211.67    481.09 o 
  10   6   7    42624.10    42924.73   4004.27 o 
  11   6   7     5749.66     6535.56    867.37 o 
  12   6   7     1375.07     1585.75    687.74 o 
  13   6   7     8134.35     8467.50   1011.96 o 
  14   6   7    10080.20    10578.11   1618.63 o 
  15   6   7      118.42        0.00    703.52 o 
 -16   7   7    54231.61    58249.67   3015.10 o 
 -15   7   7     3615.01     3614.62    605.52 o 
 -14   7   7    93891.28    94942.63   2723.55 o 
 -13   7   7    21851.93    20988.49    736.24 o 
 -12   7   7    12837.80    12401.45    564.49 o 
 -11   7   7      753.59      845.93    279.25 o 
 -10   7   7     6248.67     6340.54    369.49 o 
  -9   7   7    10019.26     9894.30    405.65 o 
  -8   7   7    34678.35    33681.47    703.72 o 
  -7   7   7    63772.01    65993.30   1128.33 o 
  -6   7   7      103.23      419.05    189.18 o 
  -5   7   7    87105.91    87145.68   1831.34 o 
  -4   7   7   115345.30   114736.50   2801.33 o 
  -3   7   7    24044.11    24369.01    849.03 o 
  -2   7   7   155322.67   152573.38   3598.22 o 
  -1   7   7     3694.05     3314.03    336.38 o 
   0   7   7    50639.81    51735.40   1241.19 o 
   1   7   7    14068.20    14132.33    462.21 o 
   2   7   7     1839.79     2259.89    225.92 o 
   3   7   7      479.94      454.73    182.66 o 
   4   7   7   155149.48   155432.80   2583.54 o 
   5   7   7     3735.91     3191.70    274.85 o 
   6   7   7    96618.17    97793.09   2548.81 o 
   7   7   7     9875.44     8388.31    522.48 o 
   8   7   7     3040.52     2957.32    397.30 o 
   9   7   7    18579.66    17619.22    754.29 o 
  10   7   7     2802.63     2724.25    411.69 o 
  11   7   7    12187.31    11432.70   1009.81 o 
  12   7   7     2572.76     2286.05    676.11 o 
  13   7   7    12431.64    14273.97   1170.28 o 
  14   7   7     2971.13     2462.10    761.73 o 
 -16   8   7      646.06        0.00    677.08 o 
 -15   8   7    23795.83    20498.49   1243.07 o 
 -14   8   7    26901.69    29229.85   1299.59 o 
 -13   8   7      113.74        0.00    316.56 o 
 -12   8   7    69437.20    69012.54   1697.27 o 
 -11   8   7    18228.38    18680.51    598.14 o 
 -10   8   7    13756.04    13145.80    482.48 o 
  -9   8   7     6801.07     7192.73    414.18 o 
  -8   8   7    32585.67    33963.48    833.76 o 
  -7   8   7      100.08      311.51    192.21 o 
  -6   8   7   144045.06   141738.69   2834.03 o 
  -5   8   7    15950.99    17132.25    739.58 o 
  -4   8   7    83687.64    87358.59   2251.35 o 
  -3   8   7     5344.69     6107.52    441.17 o 
  -2   8   7     7070.88     7248.75    474.98 o 
  -1   8   7    46418.81    46886.15   1361.43 o 
   0   8   7   100072.17   102919.67   2065.53 o 
   1   8   7    94948.48    94516.55   1927.38 o 
   2   8   7   132406.38   130295.58   2554.67 o 
   3   8   7    30980.82    29541.52    715.34 o 
   4   8   7      285.77      329.57    205.41 o 
   5   8   7    42255.29    39628.18   1359.02 o 
   6   8   7    63160.85    62684.70   1511.67 o 
   7   8   7     2940.71     2791.62    387.39 o 
   8   8   7   110771.05   109288.98   2376.65 o 
   9   8   7     1777.40     1886.29    388.10 o 
  10   8   7    20302.08    18710.41    820.92 o 
  11   8   7     6332.15     6928.14    983.88 o 
  12   8   7     3333.39     3973.55    755.44 o 
  13   8   7      100.16      317.38    668.79 o 
  14   8   7    45040.64    46527.61   2023.02 o 
 -15   9   7      204.04      235.59    439.43 o 
 -14   9   7     5069.43     4787.64   1005.03 o 
 -13   9   7      622.51     1016.22    367.51 o 
 -12   9   7    20692.08    22160.79    868.64 o 
 -11   9   7    20093.40    20116.37    803.40 o 
 -10   9   7   144741.05   148659.42   2630.04 o 
  -9   9   7    19009.32    19823.49    929.94 o 
  -8   9   7   132792.77   134080.97   2091.87 o 
  -7   9   7    39117.39    39913.55    913.20 o 
  -6   9   7    11080.12    10591.10    611.43 o 
  -5   9   7     7011.43     6321.27    499.94 o 
  -4   9   7    59236.01    53688.60   3427.70 o 
  -3   9   7      462.66      299.12    272.97 o 
  -2   9   7    85569.44    86424.42   3914.34 o 
  -1   9   7     2111.90     2888.50    396.48 o 
   0   9   7    47880.21    48032.46   1417.22 o 
   1   9   7    10435.82    11141.13    556.33 o 
   2   9   7    40025.00    37480.57   2808.21 o 
   3   9   7     9887.53    10343.11    577.73 o 
   4   9   7    99979.72    98569.20   1790.64 o 
   5   9   7      251.31       17.51    225.41 o 
   6   9   7    18279.97    16918.14    783.41 o 
   7   9   7      351.83      774.36    330.08 o 
   8   9   7     7962.30     8126.79    567.97 o 
   9   9   7    44293.45    43501.08   1270.31 o 
  10   9   7   120136.26   116678.14   2594.73 o 
  11   9   7    17018.68    18311.78   1253.65 o 
  12   9   7    70565.34    66349.70   2356.28 o 
  13   9   7     4959.49     4505.50    837.37 o 
 -14  10   7     3944.49     5003.26    703.34 o 
 -13  10   7    12776.84    12205.67    715.33 o 
 -12  10   7    49456.75    49298.34   1394.32 o 
 -11  10   7     3979.26     3453.61   1190.17 o 
 -10  10   7    28541.92    27762.40    931.04 o 
  -9  10   7     1755.33     1583.63    311.75 o 
  -8  10   7     3461.38     4176.93    336.30 o 
  -7  10   7     7214.00     7848.64    934.80 o 
  -6  10   7    65448.05    65606.04   1867.98 o 
  -5  10   7    16166.68    16038.07    773.58 o 
  -4  10   7     1540.02     1604.29    374.03 o 
  -3  10   7      741.60      792.74    334.39 o 
  -2  10   7    36201.51    34381.38   1459.94 o 
  -1  10   7    30226.18    29639.87   1065.51 o 
   0  10   7   318272.72   307603.94   9965.71 o 
   1  10   7    44118.69    43259.25   1097.25 o 
   2  10   7   197293.92   197332.67   3779.93 o 
   3  10   7     1726.37     1864.01    274.04 o 
   4  10   7    27636.29    26497.44    722.61 o 
   5  10   7     3642.19     3084.49    408.91 o 
   6  10   7    14421.21    13208.19    821.61 o 
   7  10   7    16095.57    16769.06    750.52 o 
   8  10   7    43184.98    40841.60   1512.39 o 
   9  10   7       13.26      127.74    399.16 o 
  10  10   7      134.70      253.09    369.24 o 
  11  10   7    12160.76    12624.31   1766.74 o 
  12  10   7    13385.00    16872.75   1258.94 o 
 -14  11   7     6114.97     6776.88    697.15 o 
 -13  11   7        8.55        0.00    345.43 o 
 -12  11   7     6464.47     7467.90    602.51 o 
 -11  11   7     2671.49     2625.53    530.97 o 
 -10  11   7   102403.02   105896.77   2322.94 o 
  -9  11   7       30.53       65.33    300.78 o 
  -8  11   7   156749.39   157190.02   3866.71 o 
  -7  11   7     1938.62     2374.29    941.56 o 
  -6  11   7    44000.61    43721.47   1613.35 o 
  -5  11   7    53077.11    51644.52   1605.79 o 
  -4  11   7     8161.25     8838.51    626.24 o 
  -3  11   7    54990.67    53201.52   1637.45 o 
  -2  11   7    38663.75    37604.67   1271.13 o 
  -1  11   7     1150.61     1792.65    411.23 o 
   0  11   7    54439.09    53501.48   1627.04 o 
   1  11   7    11104.40    11050.37    669.49 o 
   2  11   7     1158.20     1477.57    330.34 o 
   3  11   7    35747.56    37516.47   1657.69 o 
   4  11   7    35886.30    35001.50    880.40 o 
   5  11   7     8865.96     9251.89    568.97 o 
   6  11   7    23043.23    22493.98    850.58 o 
   7  11   7     2370.05     2646.04    431.26 o 
   8  11   7      889.68     1085.48    396.99 o 
   9  11   7    14248.50    14448.02   1293.38 o 
  10  11   7    70487.57    67955.52   1802.09 o 
  11  11   7     5199.56     6441.70    616.17 o 
  12  11   7    64142.82    64739.80   2348.80 o 
 -13  12   7     8221.47     9301.94    685.67 o 
 -12  12   7    40308.76    41805.68   1930.72 o 
 -11  12   7       63.40        0.00    798.74 o 
 -10  12   7    48146.84    47659.77   2401.50 o 
  -9  12   7    16526.99    15824.75    896.19 o 
  -8  12   7     1191.49     1499.08    452.40 o 
  -7  12   7    18559.11    19955.73    914.30 o 
  -6  12   7    47325.18    46513.75   1530.04 o 
  -5  12   7    11862.23    11042.40    705.47 o 
  -4  12   7    26319.84    25625.01   1064.41 o 
  -3  12   7     1786.64     2145.24    724.68 o 
  -2  12   7     4943.78     4284.07    624.18 o 
  -1  12   7    10669.66    10045.54    680.74 o 
   0  12   7    39464.69    38743.42   1107.23 o 
   1  12   7     4655.85     5351.99    537.99 o 
   2  12   7    93157.17    95349.70   2569.22 o 
   3  12   7    23996.63    23274.04    885.32 o 
   4  12   7     7371.00     7940.97    538.68 o 
   5  12   7    89049.03    87630.71   2019.44 o 
   6  12   7     3024.26     3085.45    444.54 o 
   7  12   7    74998.09    75592.65   2560.07 o 
   8  12   7    11132.16    10663.42    692.95 o 
   9  12   7     6933.81     6082.23    585.05 o 
  10  12   7     3889.43     3975.03    534.15 o 
  11  12   7     1661.58     2391.71    465.42 o 
 -12  13   7    21521.85    22343.27   1203.77 o 
 -11  13   7       72.03       84.63    624.18 o 
 -10  13   7        5.45        0.00    581.86 o 
  -9  13   7     8456.72     8093.09    719.54 o 
  -8  13   7     9898.32     9374.76    749.55 o 
  -7  13   7    32252.38    32757.49   1258.87 o 
  -6  13   7    16506.59    17434.12    899.24 o 
  -5  13   7    47144.06    48038.12   1609.89 o 
  -4  13   7     8192.36     7978.14    659.48 o 
  -3  13   7    22818.81    24203.78   1069.43 o 
  -2  13   7    22793.09    21710.15    991.17 o 
  -1  13   7      200.31        0.00    340.23 o 
   0  13   7    50124.65    47553.99   1570.95 o 
   1  13   7    17260.48    16381.91    856.52 o 
   2  13   7      604.10     1167.87    497.23 o 
   3  13   7    24651.82    24050.24   1035.08 o 
   4  13   7    33715.60    32536.97   1175.79 o 
   5  13   7     1708.34     1933.30    390.26 o 
   6  13   7    33325.78    33489.80   1128.07 o 
   7  13   7     7637.93     7771.42    623.30 o 
   8  13   7    12126.00    13642.98    778.84 o 
   9  13   7     5891.41     6968.52    621.65 o 
  10  13   7      141.28       93.47    358.91 o 
 -11  14   7     5098.38     6474.54   1121.41 o 
 -10  14   7    24264.79    24755.58   1713.85 o 
  -9  14   7     4112.71     5247.34    994.45 o 
  -8  14   7     5070.78     5432.34    646.19 o 
  -7  14   7     2152.24     1544.58    740.55 o 
  -6  14   7    33895.64    34469.88   1344.66 o 
  -5  14   7     2342.26     3010.73    510.34 o 
  -4  14   7    77367.27    76519.16   2280.29 o 
  -3  14   7     4782.20     5617.58    614.41 o 
  -2  14   7    43387.21    45742.84   1585.86 o 
  -1  14   7     1620.48     1583.42    443.92 o 
   0  14   7    13186.68    13938.87    841.55 o 
   1  14   7     2488.54     2334.77    565.99 o 
   2  14   7       20.33      307.98    465.49 o 
   3  14   7     8804.97     8524.86    684.21 o 
   4  14   7      742.43      565.51    411.23 o 
   5  14   7    22701.81    23055.70    933.85 o 
   6  14   7     7096.31     7364.47    607.80 o 
   7  14   7     1611.04     1727.23    470.62 o 
   8  14   7    16919.24    17143.66    884.20 o 
   9  14   7      307.70      274.80    369.41 o 
  -9  15   7      531.76      285.64    687.65 o 
  -8  15   7     1926.87     1489.13    510.42 o 
  -7  15   7      288.59      433.75    666.50 o 
  -6  15   7     6503.02     6470.32    680.45 o 
  -5  15   7      241.72      475.34    719.39 o 
  -4  15   7     2132.84     2468.59    501.04 o 
  -3  15   7     8859.73     8342.72    747.62 o 
  -2  15   7    17653.78    17919.42    979.20 o 
  -1  15   7    10199.91    10849.05    867.50 o 
   0  15   7    24375.54    26057.83   1181.67 o 
   1  15   7     3460.96     3570.81    546.75 o 
   2  15   7     1422.91     1776.38    460.02 o 
   3  15   7     1195.48     1412.34    463.80 o 
   4  15   7    11341.68    13667.67    923.66 o 
   5  15   7    10268.66    10542.37    841.75 o 
   6  15   7    15750.57    15125.13   1187.71 o 
   7  15   7     9702.05     8129.35    677.90 o 
  -7  16   7     7264.45     7183.35   1100.25 o 
  -6  16   7    10385.19    13277.03   1385.89 o 
  -5  16   7    45262.65    48371.11   1749.91 o 
  -4  16   7    28616.00    28285.94   1523.42 o 
  -3  16   7     3726.13     4676.44    626.24 o 
  -2  16   7    12454.01    12446.24    870.90 o 
  -1  16   7       42.66      172.26    888.66 o 
   0  16   7      296.58      188.51    392.68 o 
   1  16   7      871.01      470.78    441.36 o 
   2  16   7     6115.21     5750.98    665.78 o 
   3  16   7      366.99      624.18    634.76 o 
   4  16   7     1546.24     1638.58    522.21 o 
   5  16   7     6303.50     7778.47    788.55 o 
  -4  17   7      783.39      835.04    661.21 o 
  -3  17   7    36126.55    38436.45   1548.29 o 
  -2  17   7     8126.33     7215.10    763.47 o 
  -1  17   7    24746.96    26025.12   1238.04 o 
   0  17   7     2913.43     2927.08    587.20 o 
   1  17   7     3884.67     4278.32    641.26 o 
   2  17   7      600.58     1101.19    463.62 o 
 -18   0   8    10975.60     9595.43   1364.73 o 
 -16   0   8    92756.93    89363.41   3935.50 o 
 -14   0   8    15657.38    15625.64   1396.47 o 
 -12   0   8    68818.73    71465.10   2066.20 o 
 -10   0   8   473619.94   489978.88   8864.62 o 
  -8   0   8   510125.03   529332.94   9481.63 o 
  -6   0   8    24143.48    25467.18    681.21 o 
  -4   0   8   177361.09   178925.92   4200.29 o 
  -2   0   8   551344.94   544711.31   9662.88 o 
   0   0   8    98190.91   101064.59   2422.05 o 
   2   0   8    12944.07    12825.91    589.35 o 
   4   0   8   201138.06   197705.63   4903.51 o 
   6   0   8    29530.29    29315.21   1227.20 o 
   8   0   8   119946.91    94452.05   3882.61 o 
  10   0   8   225268.30   231665.67   8114.33 o 
  12   0   8   137633.08   145708.80   5702.25 o 
  14   0   8     7802.87     8770.25   1523.42 o 
 -18   1   8    65113.48    62843.92   2289.06 o 
 -17   1   8       20.30      308.76    560.70 o 
 -16   1   8      227.29      248.20    525.44 o 
 -15   1   8     1299.11      968.04    534.83 o 
 -14   1   8   102915.77    98139.15   2891.23 o 
 -13   1   8      135.36      134.30    502.52 o 
 -12   1   8   133080.08   134895.95   3466.27 o 
 -11   1   8    12276.83    12529.62    678.51 o 
 -10   1   8    63323.09    64319.88   1462.73 o 
  -9   1   8    16587.78    17116.24    451.11 o 
  -8   1   8    81626.37    80893.37   1202.90 o 
  -7   1   8    83000.03    82169.33   1508.47 o 
  -6   1   8   176076.64   178986.28   2647.90 o 
  -5   1   8    32322.35    32166.24    533.46 o 
  -4   1   8    83088.65    80022.72   1452.17 o 
  -3   1   8     2083.48     2140.56    227.02 o 
  -2   1   8   355465.72   375877.78   4731.55 o 
  -1   1   8    34691.66    36531.50    662.20 o 
   0   1   8   703994.69   733646.63   9966.73 o 
   1   1   8      262.77      665.42    189.02 o 
   2   1   8   582790.56   594040.94  15328.81 o 
   3   1   8    14164.62    14008.30    508.49 o 
   4   1   8     5386.27     4778.36    357.84 o 
   5   1   8    23252.13    22621.71    561.30 o 
   6   1   8   242850.14   242615.97   3884.74 o 
   7   1   8     4311.51     4062.05    695.80 o 
   9   1   8     2051.92     2005.04    684.21 o 
  10   1   8    25162.88    26670.38   1697.98 o 
  11   1   8      286.03     1110.83   1015.61 o 
  12   1   8    52423.79    48567.11   1941.23 o 
  13   1   8     8202.98     6650.38    946.87 o 
  14   1   8   101677.92   105208.46   3246.60 o 
  15   1   8    12467.97    11107.91   1140.35 o 
 -18   2   8    11660.79    13746.90   1084.01 o 
 -17   2   8    24432.78    26309.67   1368.97 o 
 -16   2   8   105933.55   106474.32   3194.26 o 
 -15   2   8    22974.83    22965.00   1206.73 o 
 -14   2   8    27534.35    30098.42   1364.73 o 
 -13   2   8     6734.79     7536.35    555.42 o 
 -12   2   8    15804.15    14797.10    679.77 o 
 -11   2   8     3088.72     3158.26    308.78 o 
 -10   2   8   212417.30   213784.73   3517.65 o 
  -9   2   8    10795.24    10878.81    349.26 o 
  -8   2   8   191588.23   191595.61   2827.82 o 
  -7   2   8      293.96      744.88    156.20 o 
  -6   2   8      200.54      697.90    138.32 o 
  -5   2   8    24433.09    26031.91    467.11 o 
  -4   2   8   277940.25   284560.44   4014.65 o 
  -3   2   8    14925.53    15520.73    590.95 o 
  -2   2   8   417252.53   431473.88   5993.24 o 
  -1   2   8     1157.54     1154.33    124.73 o 
   0   2   8    43212.06    44286.09    734.01 o 
   1   2   8      369.29      621.36    169.50 o 
   2   2   8   117194.23   122043.06   2020.51 o 
   3   2   8    80424.88    84327.31   1481.84 o 
   4   2   8   376242.25   384202.16   6358.40 o 
   5   2   8   135364.47   137090.34   2298.46 o 
   6   2   8    74628.98    69993.59   1295.06 o 
   7   2   8    59467.23    58447.73   1414.11 o 
   8   2   8    35450.46    33751.17    983.63 o 
   9   2   8    38061.63    37006.42   2232.23 o 
  10   2   8   114750.30   108126.95   3134.17 o 
  11   2   8    10562.74     9113.65   1001.66 o 
  12   2   8    57842.72    61831.99   2228.91 o 
  13   2   8     2582.67     2849.21    793.51 o 
  14   2   8       62.51        0.00    690.48 o 
  15   2   8    15262.73    16183.10   1306.82 o 
 -17   3   8       61.06       57.16    497.03 o 
 -16   3   8      648.26      802.36    567.21 o 
 -15   3   8       57.69      300.30    471.46 o 
 -14   3   8    35332.68    34398.04   4099.48 o 
 -13   3   8      241.36      628.57    338.16 o 
 -12   3   8    46017.84    44329.36   1058.76 o 
 -11   3   8    11356.78    12748.82    524.81 o 
 -10   3   8     1905.34     1800.15    230.25 o 
  -9   3   8    16774.61    15915.27    431.17 o 
  -8   3   8    74696.19    71929.66   1095.47 o 
  -7   3   8    51283.12    50591.00    813.37 o 
  -6   3   8   258720.28   258024.09   3339.97 o 
  -5   3   8    59767.01    59642.46    881.11 o 
  -4   3   8   145437.84   146480.48   2456.60 o 
  -3   3   8      514.77      534.76    168.88 o 
  -2   3   8     4215.84     4280.17    184.01 o 
  -1   3   8    64707.41    66155.77   1143.54 o 
   0   3   8    70312.77    71851.59   1095.99 o 
   1   3   8    27945.60    27583.85    602.92 o 
   2   3   8    54764.35    56456.05   1046.63 o 
   3   3   8    19974.65    19284.41    509.47 o 
   4   3   8    10971.96    11794.95    430.61 o 
   5   3   8    12497.84    12980.01    416.31 o 
   6   3   8   206039.70   204862.98   3323.29 o 
   7   3   8     9664.28     9809.49    501.48 o 
   8   3   8    75318.12    73939.13   1448.33 o 
   9   3   8      392.47      697.87    646.27 o 
  10   3   8    16092.44    16359.11   1137.70 o 
  11   3   8      465.36      302.83    657.79 o 
  12   3   8    45376.91    47007.91   1918.26 o 
  13   3   8     2062.30     3207.47    846.34 o 
  14   3   8    61952.42    60941.11   2343.69 o 
  15   3   8    10270.54    10970.52   1518.13 o 
 -17   4   8     3988.96     3679.80    687.74 o 
 -16   4   8    54008.75    55500.60   2053.20 o 
 -15   4   8      399.37      945.94    541.38 o 
 -14   4   8    55545.14    58354.21   2026.61 o 
 -13   4   8     6671.73     6608.56    538.50 o 
 -12   4   8     6845.98     6714.57    447.06 o 
 -11   4   8       58.46      249.33    249.02 o 
 -10   4   8      240.33       28.29    222.70 o 
  -9   4   8    15096.85    15965.75    481.79 o 
  -8   4   8    12618.34    12296.92    353.05 o 
  -7   4   8     3791.92     4256.59    212.81 o 
  -6   4   8     1491.63     1609.95    158.50 o 
  -5   4   8      270.75      264.81    119.91 o 
  -4   4   8    53987.74    55610.72   1069.40 o 
  -3   4   8    13273.26    13041.18    397.94 o 
  -2   4   8    59477.27    61808.11   1094.72 o 
  -1   4   8     5272.90     4947.63    281.49 o 
   0   4   8        6.46      173.81    109.99 o 
   1   4   8    35840.70    36952.51    633.78 o 
   2   4   8    63802.89    64038.64   1162.27 o 
   3   4   8     6163.08     6076.45    292.47 o 
   4   4   8   179505.17   183115.06   2644.34 o 
   5   4   8     1771.93     1958.02    174.64 o 
   6   4   8    53862.39    54443.77   1190.29 o 
   7   4   8     2890.02     3135.97    344.55 o 
   8   4   8     2042.27     1945.94    371.39 o 
   9   4   8     2022.83     1584.00    669.49 o 
  10   4   8     4572.97     3983.68    763.56 o 
  11   4   8     5343.36     4297.47    762.59 o 
  12   4   8      717.51      793.45    626.24 o 
  13   4   8     2362.50     2463.88    787.91 o 
  14   4   8    26158.85    24405.07   1469.83 o 
  15   4   8      734.31      754.88    695.22 o 
 -17   5   8      339.26      793.45    666.50 o 
 -16   5   8     4080.68     3031.81    658.22 o 
 -15   5   8     1194.41      631.65    504.58 o 
 -14   5   8     1419.22     1907.21    719.39 o 
 -13   5   8    13077.78    13163.37    686.94 o 
 -12   5   8    16849.31    15773.55    608.20 o 
 -11   5   8       97.70      221.17    272.65 o 
 -10   5   8      188.33      395.56    231.48 o 
  -9   5   8    12547.93    12846.12    384.08 o 
  -8   5   8     7614.43     7631.75    289.72 o 
  -7   5   8    73713.19    74120.11   1111.13 o 
  -6   5   8    94795.05    93711.59   1334.56 o 
  -5   5   8    77860.99    77179.16   1421.76 o 
  -4   5   8    71684.42    73398.73   1344.54 o 
  -3   5   8   108371.46   111622.92   1918.44 o 
  -2   5   8    14627.13    15212.00    484.72 o 
  -1   5   8      281.54      301.41    130.86 o 
   0   5   8     4042.76     4078.08    199.33 o 
   1   5   8      134.29        0.00    141.02 o 
   2   5   8     4887.59     5240.20    266.08 o 
   3   5   8       18.63      244.65    167.49 o 
   4   5   8    17394.27    17181.86    502.42 o 
   5   5   8    12179.17    11123.62    653.55 o 
   6   5   8    18914.44    18361.95    669.33 o 
   7   5   8    19351.66    19654.04    720.18 o 
   8   5   8     3116.15     3095.56    388.82 o 
   9   5   8    10846.06    11062.51    610.68 o 
  10   5   8     4962.16     4606.69    777.88 o 
  11   5   8     6277.11     5010.12    833.47 o 
  12   5   8    14180.41    14250.17   1401.76 o 
  13   5   8    25575.55    26377.11   1697.98 o 
  14   5   8     6294.15     5719.85    940.34 o 
  15   5   8     5027.54     5388.35    945.22 o 
 -17   6   8    38566.33    40286.00   2443.82 o 
 -16   6   8      757.81      433.75    687.65 o 
 -15   6   8   105219.35   102359.10   4908.80 o 
 -14   6   8     8472.40     8693.64    621.95 o 
 -13   6   8    26707.11    26401.05    821.71 o 
 -12   6   8    11150.59    11161.37    540.48 o 
 -11   6   8       39.99      134.66    269.49 o 
 -10   6   8     1403.26     1644.61    267.74 o 
  -9   6   8    14686.80    14830.44    418.04 o 
  -8   6   8     1041.93      944.06    184.28 o 
  -7   6   8      798.72      953.36    170.35 o 
  -6   6   8       71.79      217.19    137.35 o 
  -5   6   8     9207.02     8697.36    357.12 o 
  -4   6   8      203.14      373.66    166.66 o 
  -3   6   8   112267.22   111916.20   2221.19 o 
  -2   6   8     1525.69     1484.56    210.16 o 
  -1   6   8     9227.43     8569.44    302.54 o 
   0   6   8     2795.25     3359.37    194.71 o 
   1   6   8    45052.91    47312.48   1278.77 o 
   2   6   8    17496.44    18280.98    612.32 o 
   3   6   8   270776.28   276092.44   4349.89 o 
   4   6   8     5628.44     5848.23    310.40 o 
   5   6   8   124709.77   123571.68   2132.43 o 
   6   6   8      803.50      821.98    312.45 o 
   7   6   8    25031.02    24018.15    829.81 o 
   8   6   8     3009.13     2780.83    388.62 o 
   9   6   8      764.38      873.37    344.50 o 
  10   6   8     9011.56     7402.99    844.43 o 
  11   6   8     6760.85     6973.77    885.87 o 
  12   6   8      716.11      630.53    613.05 o 
  13   6   8     5272.89     4872.77    870.32 o 
  14   6   8     8084.38     7315.15   1002.33 o 
 -16   7   8     7200.45     6210.05   1100.25 o 
 -15   7   8     6946.68     6781.34   1121.41 o 
 -14   7   8     3611.86     4135.20    601.33 o 
 -13   7   8    49766.38    49592.00   1199.20 o 
 -12   7   8    27197.66    26411.31    808.08 o 
 -11   7   8    27772.71    26985.14    803.58 o 
 -10   7   8     7021.09     6651.91    375.48 o 
  -9   7   8    21839.98    20342.31    503.01 o 
  -8   7   8     3196.62     3200.12    231.35 o 
  -7   7   8   234950.39   239114.81   3172.05 o 
  -6   7   8      629.91      830.16    220.50 o 
  -5   7   8   278214.72   283776.13   5322.28 o 
  -4   7   8      101.48      202.85    254.12 o 
  -3   7   8    91929.94    92474.63   1895.42 o 
  -2   7   8     9444.03     9384.66    540.91 o 
  -1   7   8    24487.12    23147.14    648.97 o 
   0   7   8    53175.21    53978.47   1009.70 o 
   1   7   8    70837.77    70489.30   1256.25 o 
   2   7   8     1971.61     1895.34    228.18 o 
   3   7   8     5402.51     5142.03    304.85 o 
   4   7   8     1495.36     1500.09    323.72 o 
   5   7   8    61740.68    56495.70   1966.77 o 
   6   7   8      270.56      341.65    289.79 o 
   7   7   8   127817.87   124868.70   2598.14 o 
   8   7   8      177.98      104.74    305.66 o 
   9   7   8    56360.86    52583.76   1413.87 o 
  10   7   8     7547.75     7410.99    845.32 o 
  11   7   8     1764.73     1722.63    661.25 o 
  12   7   8     1643.41      990.93   1269.52 o 
  13   7   8    80680.20    76396.80   2651.27 o 
  14   7   8      397.40       24.13    661.26 o 
 -16   8   8     4245.77     5554.14   1079.09 o 
 -15   8   8    60139.73    63719.17   3120.90 o 
 -14   8   8      982.02     1121.90    618.89 o 
 -13   8   8     1025.03     1199.07    382.23 o 
 -12   8   8    15736.10    15590.66    640.35 o 
 -11   8   8    85621.70    82710.86   1679.11 o 
 -10   8   8    21194.64    20733.36    612.30 o 
  -9   8   8   155891.81   158840.42   2468.02 o 
  -8   8   8     3918.71     3678.36    258.04 o 
  -7   8   8    27450.03    27726.13    634.11 o 
  -6   8   8     8745.85     9326.10    637.21 o 
  -5   8   8    50599.70    50096.30   1479.76 o 
  -4   8   8       38.53        3.93    261.50 o 
  -3   8   8   253437.53   252008.78   5786.29 o 
  -2   8   8    14361.15    13101.11    698.23 o 
  -1   8   8   159456.31   162477.42   3856.30 o 
   0   8   8     3087.35     3408.82    222.68 o 
   1   8   8     8173.60     8037.40    412.73 o 
   2   8   8     4297.41     4770.69    326.94 o 
   3   8   8   197058.09   200974.31   3281.56 o 
   4   8   8     3340.57     3662.89    298.98 o 
   5   8   8   198597.33   190481.22   3929.67 o 
   6   8   8      904.89      971.50    340.60 o 
   7   8   8    15871.47    16067.50    713.03 o 
   8   8   8    46915.40    45541.70   1281.94 o 
   9   8   8    57233.70    55192.57   1478.43 o 
  10   8   8    61870.46    59579.82   1592.55 o 
  11   8   8    78269.59    74190.34   2983.36 o 
  12   8   8     8526.48     9995.04   1030.31 o 
  13   8   8    13938.70    14628.15   1512.84 o 
 -15   9   8    15677.31    14736.98   1502.26 o 
 -14   9   8      742.75      885.66    471.46 o 
 -13   9   8    97455.39    97473.24   2256.94 o 
 -12   9   8    37258.96    38862.63   1187.22 o 
 -11   9   8    83639.97    84434.05   1727.58 o 
 -10   9   8    24490.98    25682.45    792.22 o 
  -9   9   8     1273.27     1068.91    288.15 o 
  -8   9   8      460.73      872.63    285.10 o 
  -7   9   8   116390.01   118865.08   2114.16 o 
  -6   9   8      633.66      623.70    322.82 o 
  -5   9   8   104584.57   101631.09   2614.11 o 
  -4   9   8     2059.10     1752.56    373.81 o 
  -3   9   8    10724.88    10661.82    616.31 o 
  -2   9   8    31385.47    31305.65   1080.79 o 
  -1   9   8   321072.31   325304.03   9077.05 o 
   0   9   8    95463.27    96349.93   1996.50 o 
   1   9   8   440334.22   443291.00   9712.86 o 
   2   9   8    21548.19    22491.70    750.59 o 
   3   9   8    52435.93    50738.80   1072.07 o 
   4   9   8     2469.71     2868.01    301.70 o 
   5   9   8    30195.18    29379.11    925.44 o 
   6   9   8      323.24      445.20    309.62 o 
   7   9   8   157701.95   155058.19   3169.17 o 
   8   9   8     3996.94     3885.39    473.12 o 
   9   9   8    82066.95    79883.65   2765.53 o 
  10   9   8     2440.21     2420.00    584.12 o 
  11   9   8       38.59        0.00    542.31 o 
  12   9   8     2714.24     1356.61    690.48 o 
  13   9   8    29227.51    29807.50   3163.21 o 
 -14  10   8     7199.55     7169.42    608.26 o 
 -13  10   8     5892.07     6363.86    582.01 o 
 -12  10   8      597.84      446.38    372.49 o 
 -11  10   8   128936.59   130547.30   3004.43 o 
 -10  10   8    17201.58    18562.02    786.22 o 
  -9  10   8   236432.97   239307.08   5617.17 o 
  -8  10   8    18552.24    18301.67   1172.10 o 
  -7  10   8    53897.80    54687.43   1663.17 o 
  -6  10   8      908.86     1635.84    386.21 o 
  -5  10   8    21279.00    19739.28    925.69 o 
  -4  10   8     4123.05     3525.96    444.68 o 
  -3  10   8   173010.25   170168.52   4549.10 o 
  -2  10   8    24309.76    25525.53   1009.56 o 
  -1  10   8   181850.94   179510.36   6009.05 o 
   0  10   8     4884.89     5349.64    497.09 o 
   1  10   8     1240.32     1274.92    450.12 o 
   2  10   8     3706.39     3599.20    374.62 o 
   3  10   8    36124.64    35636.76    867.61 o 
   4  10   8     6485.61     6416.84    427.70 o 
   5  10   8    56534.30    55210.31   1402.36 o 
   6  10   8     3449.64     2777.29    397.90 o 
   7  10   8     5770.34     5982.57    539.85 o 
   8  10   8     9350.64     8192.49    590.02 o 
   9  10   8   179712.84   176640.56   3640.07 o 
  10  10   8    25671.19    24559.68    988.31 o 
  11  10   8   144196.09   134501.42   7685.87 o 
  12  10   8     4982.31     5087.31    952.14 o 
 -14  11   8     4469.75     3967.34    508.26 o 
 -13  11   8    72934.39    77779.50   1968.05 o 
 -12  11   8    14165.58    14770.17    927.95 o 
 -11  11   8    67576.80    69956.75   1769.11 o 
 -10  11   8       16.56        0.00    405.18 o 
  -9  11   8     1831.32     1507.82    440.60 o 
  -8  11   8    12935.06    13151.73    772.06 o 
  -7  11   8    19778.26    20422.56    924.85 o 
  -6  11   8    39400.63    38990.73   1345.78 o 
  -5  11   8    34765.48    34755.12   1236.68 o 
  -4  11   8    20323.75    19879.96    921.12 o 
  -3  11   8    12197.45    11521.65    708.78 o 
  -2  11   8      331.11      991.28    368.46 o 
  -1  11   8   162933.81   158679.16   4750.11 o 
   0  11   8    11118.95    11698.41    690.48 o 
   1  11   8   219096.47   221223.78   5239.91 o 
   2  11   8     5508.38     5848.38    447.20 o 
   3  11   8    56306.34    54373.33   1059.11 o 
   4  11   8     8726.42     8184.75    447.29 o 
   5  11   8    13490.06    13033.71    822.88 o 
   6  11   8    27722.96    26177.37    936.70 o 
   7  11   8    75796.16    74237.67   1830.66 o 
   8  11   8    11688.36    10737.52    679.58 o 
   9  11   8    22183.66    21492.77   1040.85 o 
  10  11   8      459.57      876.61    399.53 o 
  11  11   8       52.58      229.98    550.98 o 
 -13  12   8      584.44      163.43    374.20 o 
 -12  12   8     1333.99      771.43    406.70 o 
 -11  12   8    12816.43    14237.77   1137.28 o 
 -10  12   8       97.07     1258.94    677.08 o 
  -9  12   8    45351.69    47553.99   2412.08 o 
  -8  12   8      496.17      594.11    421.50 o 
  -7  12   8    32548.78    31173.29   1197.70 o 
  -6  12   8     2329.38     1905.36    428.92 o 
  -5  12   8    14011.72    14359.52    796.04 o 
  -4  12   8    19745.80    20716.61   1100.25 o 
  -3  12   8    41109.50    44475.69   1495.64 o 
  -2  12   8     8075.22     8261.08    656.26 o 
  -1  12   8    51404.63    52525.65   2158.18 o 
   0  12   8      128.66        0.00    321.41 o 
   1  12   8     1280.43     1813.07    421.42 o 
   2  12   8    14269.08    13613.03   1085.30 o 
   3  12   8    35927.52    34689.29   1247.55 o 
   4  12   8    37798.13    37489.93   1127.73 o 
   5  12   8    26385.03    25388.38    926.70 o 
   6  12   8    17034.40    16355.38    762.13 o 
   7  12   8       56.98        0.00    353.17 o 
   8  12   8     3071.01     2534.90    473.97 o 
   9  12   8    32011.61    31828.73   1143.34 o 
  10  12   8       31.97       57.65    348.43 o 
  11  12   8    25728.80    27284.71   4575.55 o 
 -12  13   8      533.09      207.22    608.31 o 
 -11  13   8     8985.08     8765.98    818.50 o 
 -10  13   8     2972.34     2528.45    804.03 o 
  -9  13   8     1249.81      444.33    698.23 o 
  -8  13   8    11049.81    11119.08    862.21 o 
  -7  13   8    44519.99    46127.21   1311.28 o 
  -6  13   8    20050.62    19803.41    957.59 o 
  -5  13   8    64475.58    65674.85   1999.82 o 
  -4  13   8    11401.38    11281.78    757.05 o 
  -3  13   8     1182.83     1488.56    460.20 o 
  -2  13   8      505.74      430.73    872.79 o 
  -1  13   8      912.75     1436.66    343.40 o 
   0  13   8     3173.54     3000.95    481.42 o 
   1  13   8     7909.08     7087.17    623.80 o 
   2  13   8      102.96      182.89    523.68 o 
   3  13   8       61.26      128.61    248.61 o 
   4  13   8     6563.51     6714.48    545.24 o 
   5  13   8    14189.05    13921.60    735.76 o 
   6  13   8    14077.31    13176.59    732.21 o 
   7  13   8    18764.42    19453.89    876.91 o 
   8  13   8     7524.37     6737.78    608.56 o 
   9  13   8      340.76      325.66    374.28 o 
 -11  14   8     5806.77     5993.77    957.43 o 
 -10  14   8     1211.62       63.48    708.81 o 
  -9  14   8      869.17      539.54    687.65 o 
  -8  14   8     1002.74      219.78    413.92 o 
  -7  14   8      395.38        0.00    539.54 o 
  -6  14   8       17.50      258.37    403.55 o 
  -5  14   8     3182.96     3868.71    677.08 o 
  -4  14   8     1036.12     1345.69    448.65 o 
  -3  14   8     4231.13     4834.50    598.32 o 
  -2  14   8       50.19      176.75    417.88 o 
  -1  14   8      115.47      157.67    388.13 o 
   0  14   8     2742.36     3433.39    531.70 o 
   1  14   8     2840.47     3297.69    527.03 o 
   2  14   8      108.02        0.00    423.17 o 
   3  14   8    51427.82    49196.26   1625.22 o 
   4  14   8      829.60     1030.02    370.58 o 
   5  14   8    37952.46    37560.18   1204.35 o 
   6  14   8     1342.19     1681.87    456.38 o 
   7  14   8     7128.56     7889.30    742.41 o 
   8  14   8       70.46       64.20    473.95 o 
  -9  15   8     2585.79     3004.52    835.77 o 
  -8  15   8     4043.00     3776.81    909.82 o 
  -7  15   8    28547.31    28722.82   1883.12 o 
  -6  15   8    31172.44    32743.34   2459.69 o 
  -5  15   8    40342.80    43232.25   1595.54 o 
  -4  15   8     9230.47     8974.80    757.94 o 
  -3  15   8    11491.97    13107.67    878.39 o 
  -2  15   8      127.27        0.00    385.56 o 
  -1  15   8     3506.68     3799.59    546.75 o 
   0  15   8     9119.35     9498.32    920.40 o 
   1  15   8      279.27        3.63    392.26 o 
   2  15   8     1364.14     1129.59    445.05 o 
   3  15   8     5420.33     5006.99    658.17 o 
   4  15   8     1257.45     1562.00    560.70 o 
   5  15   8    16365.11    15911.90   1003.63 o 
   6  15   8     3550.89     3913.43    528.40 o 
   7  15   8     8275.71     7966.24    675.82 o 
  -7  16   8     2142.02      909.82    698.23 o 
  -6  16   8     1489.96     1660.20    504.53 o 
  -5  16   8      223.58       79.34    671.79 o 
  -4  16   8    33291.76    32140.99   1379.44 o 
  -3  16   8     4215.80     4198.85    598.46 o 
  -2  16   8    22912.31    22394.17   1407.05 o 
  -1  16   8       79.98        0.00    396.72 o 
   0  16   8     1933.61     2392.73    519.87 o 
   1  16   8     1579.59     2250.16    536.12 o 
   2  16   8    23719.16    24270.02   1166.70 o 
   3  16   8     9588.12     8972.84    834.07 o 
   4  16   8    49146.98    51887.06   1862.51 o 
   5  16   8     4061.97     3807.32    625.05 o 
  -3  17   8      581.57       64.89    445.86 o 
  -2  17   8      773.76      598.49    624.18 o 
  -1  17   8    13992.76    16112.82   1258.94 o 
   0  17   8    13742.71    14362.33    979.63 o 
   1  17   8     8157.67     8978.82   1306.54 o 
 -17   0   9     2922.28     1608.05    878.08 o 
 -15   0   9    52918.66    51976.14   2697.72 o 
 -13   0   9   174232.27   180832.09   6633.23 o 
 -11   0   9   111515.05   114214.89   2994.61 o 
  -9   0   9     1551.41     1660.35    281.93 o 
  -7   0   9    68726.48    65949.86   1400.67 o 
  -5   0   9    70692.61    74262.52   1477.51 o 
  -3   0   9   123294.10   128361.45   3107.90 o 
  -1   0   9   294518.06   301486.16   6810.61 o 
   1   0   9   356129.72   363543.75  12102.73 o 
   3   0   9   106075.25   104839.30   3020.39 o 
   5   0   9   118969.26   116930.38   2854.37 o 
   7   0   9   356760.34   363187.56  11235.22 o 
   9   0   9    78706.40    78022.39   3596.96 o 
  11   0   9     5854.89     7172.77   1364.73 o 
  13   0   9    43055.16    40624.55   2634.25 o 
  15   0   9    17425.40    19973.73   2041.81 o 
 -18   1   9     3810.86     3306.14    687.74 o 
 -17   1   9    41055.96    42458.47   1780.36 o 
 -16   1   9    20429.13    19368.97   1178.05 o 
 -15   1   9    39915.29    40712.97   1656.86 o 
 -14   1   9    16317.87    17000.39   1032.34 o 
 -13   1   9     2338.61     3388.25    788.16 o 
 -12   1   9     1359.37     1370.79    489.94 o 
 -11   1   9   152461.58   159572.55   2561.82 o 
 -10   1   9      265.36      563.97    214.48 o 
  -9   1   9   275226.56   284525.81   3725.33 o 
  -8   1   9    11981.53    11015.90    336.34 o 
  -7   1   9    14542.65    14405.26    383.46 o 
  -6   1   9     7791.13     6892.16    227.85 o 
  -5   1   9   132112.00   127778.26   1918.73 o 
  -4   1   9    27283.41    28049.77    677.06 o 
  -3   1   9   749612.75   777708.13  12149.62 o 
  -2   1   9     5147.88     5272.17    180.50 o 
  -1   1   9   144306.59   150948.56   1988.44 o 
   0   1   9     2947.58     3642.44    342.45 o 
   1   1   9     9465.95    10728.27    389.42 o 
   2   1   9     8851.49     8285.72    335.03 o 
   3   1   9   104133.73   103190.49   2806.63 o 
   4   1   9    38278.41    37507.82   1207.85 o 
   5   1   9    60557.97    60932.55   1169.02 o 
   6   1   9    82306.43    82334.11   1506.71 o 
   7   1   9    48515.82    47981.48   1239.44 o 
   8   1   9    55184.27    54686.67   4834.74 o 
   9   1   9   140419.77   143852.36   3859.95 o 
  10   1   9     8766.93     8925.73    987.62 o 
  11   1   9    93830.84    95403.59   3300.74 o 
  12   1   9      164.52        0.00   1338.28 o 
  13   1   9     8288.19     7547.72    983.18 o 
  14   1   9       85.30        0.00    668.74 o 
  15   1   9    15461.45    16953.05   2105.28 o 
 -18   2   9    12111.56    14126.92   1098.98 o 
 -17   2   9     2578.08     1704.07    579.56 o 
 -16   2   9    19549.65    20451.26   1207.70 o 
 -15   2   9    30198.58    31217.91   2433.24 o 
 -14   2   9     5121.86     7194.53    770.51 o 
 -13   2   9    89691.38    91986.07   2726.65 o 
 -12   2   9     4072.77     4151.45    387.83 o 
 -11   2   9    11950.91    11554.81    494.69 o 
 -10   2   9     6264.20     6750.62    313.58 o 
  -9   2   9    29258.18    29284.46    592.66 o 
  -8   2   9    19338.76    17858.58    429.95 o 
  -7   2   9   194406.88   193796.19   2894.84 o 
  -6   2   9   222323.73   228346.78   2972.17 o 
  -5   2   9   129883.42   130032.56   1946.69 o 
  -4   2   9   193585.63   195741.89   2823.69 o 
  -3   2   9    20363.85    18912.60    511.77 o 
  -2   2   9   115491.41   116710.47   1557.86 o 
  -1   2   9   319230.47   334767.44   4245.88 o 
   0   2   9     2750.75     3001.17    221.83 o 
   1   2   9   235922.25   249341.44   3902.04 o 
   2   2   9    33593.52    33370.64    731.22 o 
   3   2   9     5717.48     5378.06    287.65 o 
   4   2   9    35343.32    36189.57    794.05 o 
   5   2   9   145492.09   140874.45   2675.29 o 
   6   2   9    12519.77    12272.74    409.70 o 
   7   2   9   189707.59   186429.53   3899.71 o 
   8   2   9      258.57      448.40    655.92 o 
   9   2   9    21712.63    21135.96   1259.68 o 
  10   2   9     1255.91     1992.63    862.21 o 
  11   2   9    33465.43    33147.32   2665.98 o 
  12   2   9      237.41      254.47    627.18 o 
  13   2   9    61280.30    63894.20   2378.30 o 
  14   2   9     8377.71    10202.11   1117.33 o 
  15   2   9    19190.46    22717.19   1496.08 o 
 -17   3   9    43580.81    44897.68   1835.59 o 
 -16   3   9    20454.63    19734.64   1185.67 o 
 -15   3   9    31156.67    33156.38   1492.05 o 
 -14   3   9    29595.12    29800.18   1344.97 o 
 -13   3   9      239.05      138.54    469.68 o 
 -12   3   9    27127.84    25877.38    779.38 o 
 -11   3   9    41544.25    39653.52    963.11 o 
 -10   3   9     8381.34     7763.14    325.88 o 
  -9   3   9    84623.31    82822.59   1257.77 o 
  -8   3   9    49252.95    48582.82    814.44 o 
  -7   3   9     1090.20     1521.54    169.29 o 
  -6   3   9   100775.81    99089.59   1392.51 o 
  -5   3   9   135772.30   139210.92   2072.76 o 
  -4   3   9    45652.27    45882.27    971.17 o 
  -3   3   9   156170.17   159645.67   2659.09 o 
  -2   3   9     5258.21     5259.13    285.76 o 
  -1   3   9      826.05     1029.03    134.07 o 
   0   3   9    14865.93    14661.72    351.95 o 
   1   3   9    90146.34    91672.56   1561.02 o 
   2   3   9      176.28      138.57    168.52 o 
   3   3   9   355403.69   364213.00   5648.48 o 
   4   3   9    26178.89    25608.97    635.27 o 
   5   3   9    72845.41    73160.42   1362.11 o 
   6   3   9   147982.55   149828.66   2524.62 o 
   7   3   9     5520.43     5614.90    933.23 o 
   8   3   9    72522.17    69537.29   1662.67 o 
   9   3   9    27618.44    27231.13   1967.75 o 
  10   3   9    23712.03    23939.85   1368.72 o 
  11   3   9    17800.03    16763.79   1185.67 o 
  12   3   9     2269.59     2058.80    740.14 o 
  13   3   9     7954.04     8399.98   1032.26 o 
  14   3   9    12558.70    10977.57   1144.76 o 
  15   3   9    26542.59    27894.38   1615.62 o 
 -17   4   9      953.18     1562.77    586.91 o 
 -16   4   9    19448.43    18094.47   1158.86 o 
 -15   4   9     7530.52     8519.21    904.53 o 
 -14   4   9     3639.47     3646.27    653.76 o 
 -13   4   9      793.33      737.78    449.74 o 
 -12   4   9     4722.38     4528.04    400.59 o 
 -11   4   9    13581.24    13600.68    580.26 o 
 -10   4   9     5044.06     4763.52    324.88 o 
  -9   4   9    72482.54    69376.34   1091.55 o 
  -8   4   9    36748.77    35721.36    660.05 o 
  -7   4   9   232352.13   232822.41   3060.50 o 
  -6   4   9     3534.41     3571.77    189.02 o 
  -5   4   9    33647.60    29753.31    703.14 o 
  -4   4   9     6072.83     5314.30    338.99 o 
  -3   4   9     5300.96     4764.76    257.87 o 
  -2   4   9    49594.15    49257.78    918.00 o 
  -1   4   9    13578.45    11977.79    381.75 o 
   0   4   9    18540.99    19130.68    408.75 o 
   1   4   9    13488.91    12966.15    405.65 o 
   2   4   9      407.66      467.20    172.73 o 
   3   4   9    42214.89    40902.14    852.41 o 
   4   4   9    38093.29    39648.17    856.16 o 
   5   4   9   103279.30    98473.34   1749.07 o 
   6   4   9    19740.44    18497.00    727.09 o 
   7   4   9    22652.89    20340.99    863.06 o 
   8   4   9      125.65        0.00    384.35 o 
   9   4   9     7569.20     8142.15    867.76 o 
  10   4   9    20887.74    20207.33   1645.08 o 
  11   4   9   131054.98   126185.45   3571.56 o 
  12   4   9    49154.42    49030.89   2560.19 o 
  13   4   9    85922.70    85802.81   2842.64 o 
  14   4   9       57.07      916.56    761.27 o 
  15   4   9     7955.95     8109.82   1102.47 o 
 -17   5   9     9544.42     9034.59    919.76 o 
 -16   5   9    13988.50    13639.01   1045.30 o 
 -15   5   9     1031.88     1140.86    552.77 o 
 -14   5   9        2.51       21.40    489.49 o 
 -13   5   9     1783.05     2141.83    342.18 o 
 -12   5   9     4433.54     3945.02    389.54 o 
 -11   5   9     6875.99     6508.35    487.11 o 
 -10   5   9    11980.74    11141.96    491.33 o 
  -9   5   9      382.18      369.15    183.16 o 
  -8   5   9       93.28      161.16    163.11 o 
  -7   5   9    10675.39    10839.03    513.34 o 
  -6   5   9    43503.67    43425.40    718.50 o 
  -5   5   9    44973.40    45691.66    958.96 o 
  -4   5   9    22620.99    21843.88    604.69 o 
  -3   5   9      312.13      493.76    162.20 o 
  -2   5   9      344.17      440.90    138.37 o 
  -1   5   9    31595.68    31395.85    650.70 o 
   0   5   9   111591.24   116190.84   1926.45 o 
   1   5   9   246025.02   249717.03   3922.96 o 
   2   5   9   230955.86   234992.31   3720.21 o 
   3   5   9   176929.38   179584.84   2919.61 o 
   4   5   9    78860.52    77393.34   1419.50 o 
   5   5   9     9977.50     9723.04    394.89 o 
   6   5   9      194.98      388.34    275.02 o 
   7   5   9    29415.41    28840.89    992.04 o 
   8   5   9      489.26      610.43    306.32 o 
   9   5   9    32273.15    31529.71   1602.77 o 
  10   5   9    10630.83     8966.36   1650.37 o 
  11   5   9      840.45     1354.49    694.62 o 
  12   5   9      459.90     1210.07    687.74 o 
  13   5   9    52479.89    49341.11   2038.40 o 
  14   5   9    16537.44    18429.17   1368.72 o 
 -17   6   9      584.88        0.00    634.76 o 
 -16   6   9      335.51     1153.14    740.55 o 
 -15   6   9      440.44      611.81    575.43 o 
 -14   6   9     4112.00     3959.50    674.50 o 
 -13   6   9     2913.02     2701.65    440.91 o 
 -12   6   9     6990.92     6684.58    452.62 o 
 -11   6   9      968.42      630.62    291.94 o 
 -10   6   9    33546.84    31913.12    846.18 o 
  -9   6   9    32508.92    32058.46    801.15 o 
  -8   6   9   168868.97   172065.41   2352.24 o 
  -7   6   9    24834.33    25916.17    533.06 o 
  -6   6   9   153172.02   154041.75   2647.48 o 
  -5   6   9      117.81       57.68    173.07 o 
  -4   6   9    25005.24    23847.79    609.42 o 
  -3   6   9    58804.22    59023.48   1298.66 o 
  -2   6   9      259.59      623.65    324.04 o 
  -1   6   9    40907.09    39788.61    793.77 o 
   0   6   9     2110.06     2078.19    174.24 o 
   1   6   9      326.80      552.85    179.09 o 
   2   6   9     8842.03     9292.75    368.34 o 
   3   6   9   116489.86   117786.00   2017.85 o 
   4   6   9    46952.73    46554.29    976.73 o 
   5   6   9    71816.66    72058.82   1374.39 o 
   6   6   9    29836.28    28014.34    912.57 o 
   7   6   9     1923.87     1863.69    531.54 o 
   8   6   9     6683.69     6171.09    499.45 o 
   9   6   9    26647.41    25587.47   1083.79 o 
  10   6   9    20912.52    20918.58   1385.89 o 
  11   6   9    53305.18    49867.23   3380.09 o 
  12   6   9   138628.25   135214.73   3833.85 o 
  13   6   9    22900.50    20514.13   1386.93 o 
  14   6   9    46598.46    46189.83   2044.24 o 
 -16   7   9    48223.92    46845.17   2613.09 o 
 -15   7   9    11586.73    11171.75   1332.99 o 
 -14   7   9    11761.38    11221.04    921.12 o 
 -13   7   9     9043.49     9169.69    528.00 o 
 -12   7   9     1385.18     1788.40    383.42 o 
 -11   7   9    18502.50    18116.59    653.47 o 
 -10   7   9    62164.09    63328.41   1352.15 o 
  -9   7   9       80.93      236.87    191.38 o 
  -8   7   9    38289.22    37256.93    704.79 o 
  -7   7   9    10964.66    11163.34    391.05 o 
  -6   7   9     1767.21     1598.96    246.71 o 
  -5   7   9    42086.97    41005.14    904.99 o 
  -4   7   9    69586.84    73696.97   1645.40 o 
  -3   7   9    19549.36    18255.90    599.45 o 
  -2   7   9    17750.23    18026.93    574.89 o 
  -1   7   9     3364.38     2927.23    214.50 o 
   0   7   9    25623.51    25491.93    582.16 o 
   1   7   9    12313.57    12453.43    566.41 o 
   2   7   9   229044.81   231859.86   3711.08 o 
   3   7   9    11063.38    11698.05    435.31 o 
   4   7   9   242341.14   244121.00   3931.21 o 
   5   7   9    15997.89    15283.38    524.50 o 
   6   7   9    40658.01    41162.80   1859.90 o 
   7   7   9    47705.79    44253.85   1528.70 o 
   8   7   9     1554.72     1533.27    359.55 o 
   9   7   9    73754.98    70365.74   1748.36 o 
  10   7   9    32755.80    29758.36   1409.98 o 
  11   7   9     2537.79     3945.97    767.79 o 
  12   7   9     3024.12     2005.37    705.47 o 
  13   7   9     8405.42     9571.38   1095.90 o 
  14   7   9    11609.81    11332.88   1274.81 o 
 -16   8   9      588.85      655.92    687.65 o 
 -15   8   9     1718.21     2909.31    899.24 o 
 -14   8   9    51034.74    53689.98   2761.20 o 
 -13   8   9    23707.76    24215.52    808.49 o 
 -12   8   9    49708.57    48658.27   1210.90 o 
 -11   8   9    30829.00    33341.01    978.80 o 
 -10   8   9     1352.59     1501.23    316.04 o 
  -9   8   9     2003.65     2714.85    256.33 o 
  -8   8   9    92287.48    91231.65   1390.14 o 
  -7   8   9     1528.61     1283.49    229.25 o 
  -6   8   9   186200.83   188574.94   3209.91 o 
  -5   8   9    11556.04    12940.52    548.11 o 
  -4   8   9    29058.71    29694.15    835.10 o 
  -3   8   9    43311.07    43672.15   1065.79 o 
  -2   8   9    29561.68    28679.04    773.69 o 
  -1   8   9    48272.77    46597.38   1081.91 o 
   0   8   9   197602.84   202246.16   3798.93 o 
   1   8   9    30081.46    29957.65    830.28 o 
   2   8   9    92503.22    91259.70   1650.13 o 
   3   8   9    12079.88    12123.13    463.28 o 
   4   8   9     4359.55     3753.44    360.37 o 
   5   8   9    23915.88    24222.82    830.42 o 
   6   8   9    70892.21    69716.62   1663.57 o 
   7   8   9    17733.61    17185.07    744.09 o 
   8   8   9    82172.34    77536.64   1930.23 o 
   9   8   9     1149.73     1198.91    364.13 o 
  10   8   9     1696.92     1169.36    631.82 o 
  11   8   9     3159.68     2557.13    698.93 o 
  12   8   9    25383.19    24026.87   1443.78 o 
  13   8   9        4.27       18.18    622.99 o 
 -15   9   9       26.20        0.00    655.92 o 
 -14   9   9     3878.87     4058.86    620.58 o 
 -13   9   9       22.59      115.27    352.19 o 
 -12   9   9    41247.64    42501.09   1253.97 o 
 -11   9   9    12578.78    11959.75    568.28 o 
 -10   9   9   130517.76   131855.92   2430.73 o 
  -9   9   9    19526.61    19794.77    700.89 o 
  -8   9   9    53828.52    50931.18    993.64 o 
  -7   9   9      431.29      745.44    260.13 o 
  -6   9   9     3308.98     3927.75    372.98 o 
  -5   9   9    12895.86    13498.59    704.52 o 
  -4   9   9   180739.88   177670.36   4263.82 o 
  -3   9   9    42432.66    39306.21   3633.99 o 
  -2   9   9   210680.66   220426.48   4206.12 o 
  -1   9   9    44573.20    40521.32   2068.25 o 
   0   9   9    27991.45    26515.61    943.48 o 
   1   9   9      296.34      621.68    257.18 o 
   2   9   9    19741.61    19097.71    770.54 o 
   3   9   9      222.09      152.52    222.87 o 
   4   9   9    62928.70    62791.76   1274.12 o 
   5   9   9      205.47      336.49    315.29 o 
   6   9   9     4896.86     5960.64    526.81 o 
   7   9   9    14353.79    14495.40    697.96 o 
   8   9   9    59654.50    58976.29   1823.59 o 
   9   9   9    28438.99    27703.95   1011.63 o 
  10   9   9    96059.34    94618.54   2246.38 o 
  11   9   9    10432.40    11969.30   2047.10 o 
  12   9   9    34835.07    33216.73   2131.73 o 
  13   9   9     1327.99     2436.04    792.53 o 
 -14  10   9    70903.52    77519.53   2453.65 o 
 -13  10   9    19980.92    19979.75    881.44 o 
 -12  10   9   121229.59   124486.10   2740.09 o 
 -11  10   9    21537.38    23492.54    906.09 o 
 -10  10   9    17356.43    16774.36    832.46 o 
  -9  10   9     3374.32     3663.19    443.31 o 
  -8  10   9     2175.48     2888.24    313.52 o 
  -7  10   9      337.91      433.75    555.41 o 
  -6  10   9    69098.61    65478.25   2258.68 o 
  -5  10   9    16181.25    15150.51    777.56 o 
  -4  10   9       67.88      289.52    335.64 o 
  -3  10   9     2829.82     2847.22    560.70 o 
  -2  10   9   141070.92   144632.39   3697.47 o 
  -1  10   9     4990.62     5052.87    504.91 o 
   0  10   9   247029.78   226528.88  14202.71 o 
   1  10   9    32439.49    30896.66    907.39 o 
   2  10   9    67352.02    67327.34   1557.36 o 
   3  10   9     1579.99     1489.46    279.41 o 
   4  10   9      235.95      295.08    254.28 o 
   5  10   9     2866.75     3042.03    413.71 o 
   6  10   9   128160.89   125162.38   2660.81 o 
   7  10   9     4785.40     5006.22    592.95 o 
   8  10   9   118666.27   118349.31   2620.57 o 
   9  10   9     2386.56     2913.96    475.48 o 
  10  10   9     7574.88     7844.34    629.83 o 
  11  10   9      812.87     1298.51    676.97 o 
  12  10   9      501.49     1008.48    682.37 o 
 -14  11   9     1289.83     1006.14    500.54 o 
 -13  11   9    14124.28    13947.32    782.72 o 
 -12  11   9    25174.01    27841.18   1028.56 o 
 -11  11   9      260.03        0.00    335.38 o 
 -10  11   9    53154.56    52569.48   1810.28 o 
  -9  11   9    26188.72    25996.31   1200.75 o 
  -8  11   9    12608.48    12276.02    647.38 o 
  -7  11   9    19938.46    19889.83   1893.70 o 
  -6  11   9     4775.48     4696.69    571.28 o 
  -5  11   9     1559.72     1554.19    409.61 o 
  -4  11   9   129374.73   129235.81   3306.37 o 
  -3  11   9     3910.69     4484.65    522.59 o 
  -2  11   9    86285.20    83131.89   2486.14 o 
  -1  11   9    24490.48    23553.75    998.65 o 
   0  11   9    11203.39    11060.09    957.43 o 
   1  11   9      155.54      512.92    307.27 o 
   2  11   9     7527.57     7348.32    485.90 o 
   3  11   9    21091.38    19922.47    960.01 o 
   4  11   9    19432.26    19814.66    590.22 o 
   5  11   9    20430.63    20142.38    812.32 o 
   6  11   9     7061.09     6699.92    776.26 o 
   7  11   9    18017.57    19754.07    855.30 o 
   8  11   9    99561.16    95311.02   2242.44 o 
   9  11   9       32.99      415.47    443.18 o 
  10  11   9    94657.17    96903.87   2343.93 o 
  11  11   9     3807.15     2545.05    724.68 o 
 -13  12   9      442.39      550.23    381.72 o 
 -12  12   9    22386.81    24620.91   1253.00 o 
 -11  12   9     2301.42     2502.75    560.45 o 
 -10  12   9     1979.81     2167.20    549.79 o 
  -9  12   9      235.15      644.50    565.99 o 
  -8  12   9    24723.70    24057.34   1650.37 o 
  -7  12   9    40266.75    38089.61   1374.71 o 
  -6  12   9    47972.71    47956.59   2517.87 o 
  -5  12   9    73671.15    76042.29   2198.72 o 
  -4  12   9     8893.34     8488.46    846.34 o 
  -3  12   9    35713.09    35301.17   1282.79 o 
  -2  12   9    53091.21    55373.27   1735.47 o 
  -1  12   9     7319.21     6623.88    594.68 o 
   0  12   9    88821.80    87691.30   2431.19 o 
   1  12   9    11778.40    11453.94    725.63 o 
   2  12   9     2957.31     3625.80    412.58 o 
   3  12   9    10757.12     9908.34    498.01 o 
   4  12   9    25765.45    26212.33   1273.46 o 
   5  12   9     2380.05     2161.79    449.69 o 
   6  12   9    54837.07    54711.23   1492.95 o 
   7  12   9        9.42        0.00    328.49 o 
   8  12   9    11232.88    11708.50   1152.69 o 
   9  12   9     5895.94     6367.77    604.31 o 
  10  12   9     9428.01     8484.66    681.09 o 
 -12  13   9     4861.65     5264.44    713.67 o 
 -11  13   9     1199.85     1071.93    515.04 o 
 -10  13   9     3927.54     4000.95    620.76 o 
  -9  13   9     9926.13    10420.62   1206.04 o 
  -8  13   9     1227.89     1819.64    793.45 o 
  -7  13   9    31755.47    32504.98   1301.38 o 
  -6  13   9     3990.39     3676.77    523.49 o 
  -5  13   9    10360.66    10178.68   1338.28 o 
  -4  13   9    27978.01    27228.98   1144.25 o 
  -3  13   9       65.67        0.00    358.14 o 
  -2  13   9       53.88      111.08    372.02 o 
  -1  13   9     3620.33     3367.97    527.03 o 
   0  13   9    25580.61    26419.20   1125.68 o 
   1  13   9     2291.40     2199.64    370.12 o 
   2  13   9    76420.79    72006.02   5152.12 o 
   3  13   9    11628.47    11657.74    720.74 o 
   4  13   9    44464.61    44505.48   1286.56 o 
   5  13   9    30612.75    31400.91   1272.08 o 
   6  13   9      188.74       52.38    359.36 o 
   7  13   9    22413.63    22234.62    954.40 o 
   8  13   9    27071.72    26470.55   1513.33 o 
   9  13   9    14983.48    17497.18    908.33 o 
 -10  14   9    37082.36    41411.67   1637.45 o 
  -9  14   9      987.76     1047.35    729.97 o 
  -8  14   9    54894.81    55858.74   2740.04 o 
  -7  14   9      567.26      753.25    445.86 o 
  -6  14   9    67383.48    70187.97   1755.92 o 
  -5  14   9     3250.64     3699.74    729.90 o 
  -4  14   9      755.84      702.52    334.37 o 
  -3  14   9    14827.75    16697.91    771.53 o 
  -2  14   9     5457.47     4612.18    597.90 o 
  -1  14   9     3453.51     3729.36    545.94 o 
   0  14   9     5070.83     4432.46    677.08 o 
   1  14   9      258.90      124.61    387.06 o 
   2  14   9     1746.06     1165.95    425.61 o 
   3  14   9     5991.37     5743.06    520.60 o 
   4  14   9    32891.66    35080.30   1159.36 o 
   5  14   9     3438.37     3968.30    514.89 o 
   6  14   9    14033.73    13718.05    776.97 o 
   7  14   9      119.18      441.72    377.85 o 
   8  14   9     1391.42      910.59    390.47 o 
  -9  15   9       62.52     1502.26    708.81 o 
  -8  15   9      106.89      603.02    698.23 o 
  -7  15   9     1298.68     1597.48    729.97 o 
  -6  15   9     5894.15     6608.22    710.70 o 
  -5  15   9    10501.58    11462.35    835.34 o 
  -4  15   9    10242.68    10652.97    816.04 o 
  -3  15   9      984.68      926.00    442.80 o 
  -2  15   9     5949.43     8225.23   1285.39 o 
  -1  15   9     1619.94     1260.60    474.98 o 
   0  15   9    38978.12    39737.43   1565.74 o 
   1  15   9     6630.47     6624.31    676.97 o 
   2  15   9    88963.41    91652.68   2659.00 o 
   3  15   9    28840.45    28186.84   1245.52 o 
   4  15   9    27016.07    27425.80   1274.65 o 
   5  15   9    13731.19    13349.05    817.41 o 
   6  15   9      156.51      109.92    351.64 o 
  -7  16   9    51571.83    50643.14   2676.56 o 
  -6  16   9     6855.71     5504.38    695.82 o 
  -5  16   9    20524.35    22165.16   1154.88 o 
  -4  16   9        5.39        0.00    376.05 o 
  -3  16   9      992.67     1185.05    472.86 o 
  -2  16   9     9829.43     8813.22    792.53 o 
  -1  16   9     1458.56     2169.48    761.71 o 
   0  16   9     3451.18     3838.17    645.34 o 
   1  16   9    11459.85    11904.60    886.25 o 
   2  16   9      575.05      375.99    592.44 o 
   3  16   9     1414.93     1271.56    459.30 o 
   4  16   9    31780.61    33634.55   1468.80 o 
  -2  17   9    12631.28    11867.71   1052.64 o 
  -1  17   9     4938.30     4333.71    682.37 o 
 -18   0  10      849.24     1184.88    846.34 o 
 -16   0  10     8579.79    10039.76   1311.83 o 
 -14   0  10    23576.31    25802.93   1787.90 o 
 -12   0  10     7781.70     6030.21    930.98 o 
 -10   0  10    29125.43    29291.67    861.00 o 
  -8   0  10     5960.95     6114.59    340.76 o 
  -6   0  10    10332.08     9125.59    323.33 o 
  -4   0  10   386356.03   388984.88   8804.01 o 
  -2   0  10   105466.42   100612.06   2963.03 o 
   0   0  10     1054.50     1481.84    326.86 o 
   2   0  10     7462.53     8138.59    946.85 o 
   4   0  10     9128.84     8897.09    528.67 o 
   6   0  10    38382.66    38874.51   1311.83 o 
   8   0  10    52126.66    52642.63   2729.46 o 
  10   0  10    38947.00    40307.16   2549.61 o 
  12   0  10      192.44      856.92    994.45 o 
  14   0  10    11888.06    11616.08   1713.85 o 
 -18   1  10      298.64        0.00    500.54 o 
 -17   1  10    18587.58    19863.91   1215.18 o 
 -16   1  10     3584.54     2871.50   1401.76 o 
 -15   1  10     8270.90     8954.43   1057.93 o 
 -14   1  10    58300.91    54859.41   1922.50 o 
 -13   1  10     3008.94     3326.09    604.69 o 
 -12   1  10    48520.11    47363.58   1336.81 o 
 -11   1  10     1146.47     1467.39    321.18 o 
 -10   1  10     9759.04    10153.62    404.86 o 
  -9   1  10     1209.72     1580.46    191.76 o 
  -8   1  10     7243.05     7300.02    275.20 o 
  -7   1  10    11553.46    11693.94    368.25 o 
  -6   1  10     3214.99     2845.20    136.93 o 
  -5   1  10    49550.27    48104.61   1011.31 o 
  -4   1  10    25955.85    26806.18    667.18 o 
  -3   1  10   108410.31   111037.77   1673.57 o 
  -2   1  10    39791.87    39849.45    629.52 o 
  -1   1  10    16948.90    16716.00    373.48 o 
   0   1  10    71993.91    73834.02   1175.55 o 
   1   1  10    20952.91    22082.36    699.36 o 
   2   1  10     1814.01     1915.37    228.93 o 
   3   1  10    32977.38    32650.63    750.73 o 
   4   1  10    21765.18    20579.42    677.98 o 
   5   1  10   102207.13   102658.28   1831.32 o 
   6   1  10   154488.78   152333.23   2587.16 o 
   7   1  10    46661.32    48913.99   1275.93 o 
   8   1  10    36077.40    37837.51   1668.20 o 
   9   1  10     3680.05     5297.93   1438.79 o 
  10   1  10     2597.68     2500.95    766.74 o 
  11   1  10      647.07     1133.37    686.27 o 
  12   1  10     6539.25     8411.95   2401.50 o 
  13   1  10       26.55        0.00    684.45 o 
  14   1  10       13.84        0.00    677.08 o 
  15   1  10     8968.19     7986.87   1097.76 o 
 -18   2  10     2821.47     3024.87    682.98 o 
 -17   2  10     1480.49     1389.82    621.92 o 
 -16   2  10    17263.42    18619.97   1306.55 o 
 -15   2  10    18981.11    20435.52   2301.00 o 
 -14   2  10     4405.89     5914.18    729.11 o 
 -13   2  10    30762.29    30246.64   1338.98 o 
 -12   2  10    18235.01    17510.82    783.87 o 
 -11   2  10     4245.25     4609.00    411.18 o 
 -10   2  10    40575.34    38751.86    931.47 o 
  -9   2  10    39333.23    39143.08    711.43 o 
  -8   2  10     2629.24     3109.05    205.14 o 
  -7   2  10   209889.91   207313.61   3570.26 o 
  -6   2  10    36710.72    36419.45    615.03 o 
  -5   2  10   222269.63   223088.75   3691.87 o 
  -4   2  10    94268.84    97029.99   1736.18 o 
  -3   2  10    97108.22    94832.81   1448.75 o 
  -2   2  10    28876.33    27933.79    478.36 o 
  -1   2  10      826.60     1031.72    145.63 o 
   0   2  10    64444.15    67505.13   1073.94 o 
   1   2  10     1205.43     1366.08    210.31 o 
   2   2  10    75697.11    76840.48   1393.07 o 
   3   2  10     5083.61     4807.65    296.53 o 
   4   2  10    11972.62    10856.01    408.01 o 
   5   2  10   117921.65   117428.51   2805.60 o 
   6   2  10    13991.98    14889.33    809.31 o 
   8   2  10    45285.83    44787.00   1772.50 o 
   9   2  10    25148.65    26661.18   1428.76 o 
  10   2  10    38417.14    36112.04   1660.66 o 
  11   2  10      148.81        1.03    615.49 o 
  12   2  10     4100.60     5384.89   1010.32 o 
  13   2  10    15669.30    19309.07   1367.99 o 
  14   2  10    12662.62    12083.81   1192.31 o 
  15   2  10    43031.99    42749.86   1978.55 o 
 -17   3  10    48314.43    48140.16   1921.84 o 
 -16   3  10       81.80        0.00    745.84 o 
 -15   3  10    43190.86    40334.11   1645.75 o 
 -14   3  10     8840.31     8824.53    825.37 o 
 -13   3  10     2915.67     4078.31    646.19 o 
 -12   3  10      689.22      533.42    534.67 o 
 -11   3  10     1958.17     2406.63    320.83 o 
 -10   3  10    36673.73    35657.37    860.35 o 
  -9   3  10     5662.90     5956.20    294.12 o 
  -8   3  10   113654.73   111910.41   1594.33 o 
  -7   3  10    10897.23    10699.38    313.14 o 
  -6   3  10    31309.16    30629.63    553.91 o 
  -5   3  10    93383.05    95891.80   1492.87 o 
  -4   3  10      278.66      412.47    219.89 o 
  -3   3  10   141550.86   142732.59   2415.94 o 
  -2   3  10    94542.38    99732.88   1516.89 o 
  -1   3  10    36386.34    36935.27    647.56 o 
   0   3  10    81457.30    80115.66   1235.73 o 
   1   3  10    16838.93    17651.84    488.53 o 
   2   3  10     2522.99     3019.95    249.91 o 
   3   3  10   141580.28   144172.75   2405.23 o 
   4   3  10    58370.00    58368.41   1146.59 o 
   5   3  10   240755.53   238654.48   3847.21 o 
   6   3  10    27182.38    25633.30    851.95 o 
   7   3  10    22189.46    21731.30    982.14 o 
   8   3  10     1699.67     2071.20   1206.04 o 
   9   3  10     4527.36     5027.17    818.91 o 
  10   3  10    97514.90    97724.68   2969.58 o 
  11   3  10    21382.77    21028.55   1327.68 o 
  12   3  10   100865.66   103936.01   4475.05 o 
  13   3  10     2982.79     4838.79    885.87 o 
  14   3  10     7348.85     8023.49   1067.84 o 
  15   3  10    21232.59    22592.23   1518.36 o 
 -17   4  10     1346.42     2114.53    622.99 o 
 -16   4  10     5871.86     5007.43    755.95 o 
 -15   4  10    14603.10    13200.33   1555.16 o 
 -14   4  10    13893.94    12783.92    944.51 o 
 -13   4  10    32519.80    30201.36   1867.25 o 
 -12   4  10    42972.23    40332.29   1227.74 o 
 -11   4  10    16048.19    15763.17    603.16 o 
 -10   4  10    35791.38    34732.49   1566.69 o 
  -9   4  10     2355.03     2976.76    235.02 o 
  -8   4  10       25.10      375.72    162.27 o 
  -7   4  10   106145.63   105368.99   1495.56 o 
  -6   4  10    32563.68    31877.25    645.98 o 
  -5   4  10   107497.91   107076.20   1904.00 o 
  -4   4  10     3340.00     3999.11    271.93 o 
  -3   4  10    19185.43    19095.23    519.31 o 
  -2   4  10    19881.67    18441.78    461.06 o 
  -1   4  10    91073.42    93329.20   1409.55 o 
   0   4  10   252513.67   258124.30   3621.04 o 
   1   4  10    73160.48    71244.80   1283.41 o 
   2   4  10   327975.97   331190.28   5155.67 o 
   3   4  10    33409.88    31479.00    726.93 o 
   4   4  10    64713.09    65225.07   1252.11 o 
   5   4  10    28098.37    28283.10    713.11 o 
   6   4  10    11713.31    12745.80    601.48 o 
   7   4  10    75774.78    70093.84   1794.27 o 
   8   4  10    66722.63    61409.38   1959.12 o 
   9   4  10    26305.06    25981.71   1345.53 o 
  10   4  10    26364.26    23891.20   1316.54 o 
  11   4  10      117.30      310.88    639.57 o 
  12   4  10    11707.77    12504.21   1153.57 o 
  13   4  10    33174.60    33191.36   1691.59 o 
  14   4  10    41096.49    42592.81   1944.84 o 
 -17   5  10      115.84      214.21    512.39 o 
 -16   5  10     4796.96     4428.50    851.63 o 
 -15   5  10     2811.59     2467.18    641.62 o 
 -14   5  10       16.94        0.00    497.23 o 
 -13   5  10    21815.37    20691.47   1413.46 o 
 -12   5  10    17301.83    16027.59    611.97 o 
 -11   5  10    34902.29    31607.52    857.94 o 
 -10   5  10    83088.73    82113.87   1420.00 o 
  -9   5  10    97258.57    96304.23   1762.46 o 
  -8   5  10   138130.36   137632.02   1924.50 o 
  -7   5  10    45838.93    45823.44    772.59 o 
  -6   5  10    15780.51    15633.50    427.02 o 
  -5   5  10     5562.49     6021.54    327.15 o 
  -4   5  10   116591.52   116308.16   2037.43 o 
  -3   5  10    29388.24    27692.32    836.79 o 
  -2   5  10   157633.69   161502.31   2631.32 o 
  -1   5  10    38752.66    38271.20    766.77 o 
   0   5  10    70380.04    70536.91   1117.87 o 
   1   5  10     3645.43     3770.36    251.96 o 
   2   5  10    52431.71    55173.34   1069.81 o 
   3   5  10    17801.38    17379.96    521.30 o 
   4   5  10   179767.73   182638.77   3008.34 o 
   5   5  10    81282.30    78441.35   1472.57 o 
   6   5  10    50188.88    47642.70   1236.89 o 
   7   5  10      118.18       93.37    290.04 o 
   8   5  10    22743.55    22325.86    879.40 o 
   9   5  10    63910.21    56984.39   2211.08 o 
  10   5  10   164421.52   159219.92   8997.70 o 
  11   5  10   105542.88    99477.03   3048.21 o 
  12   5  10   125107.21   124451.64   3631.83 o 
  13   5  10    49851.13    49992.22   2108.92 o 
  14   5  10    18337.69    19898.61   1682.11 o 
 -17   6  10    13657.37    14726.39   1523.42 o 
 -16   6  10      485.26      401.23    550.12 o 
 -15   6  10      347.64      221.05    782.87 o 
 -14   6  10    22929.31    23881.21   3041.55 o 
 -13   6  10     4300.65     3640.27    489.49 o 
 -12   6  10    61937.65    61545.60   1869.18 o 
 -11   6  10    10512.03    10061.50    502.88 o 
 -10   6  10    11113.08    10491.31    636.65 o 
  -9   6  10    36574.79    34691.89   1101.66 o 
  -8   6  10    12975.22    13346.33    391.90 o 
  -7   6  10      613.81      633.74    193.37 o 
  -6   6  10   137501.16   142814.05   2489.24 o 
  -5   6  10     2632.89     3204.08    271.86 o 
  -4   6  10    65530.13    66086.74   1276.93 o 
  -3   6  10    25360.11    25424.21    717.96 o 
  -2   6  10     7937.06     7827.99    305.84 o 
  -1   6  10   122335.95   122322.98   2046.12 o 
   0   6  10   112919.20   115554.88   1944.21 o 
   1   6  10   266084.19   271867.34   4281.15 o 
   2   6  10   163267.19   165067.14   3034.13 o 
   3   6  10   185063.63   184369.69   3021.57 o 
   4   6  10     7206.40     6683.82    357.92 o 
   5   6  10     2999.87     3688.07    308.80 o 
   6   6  10    37839.57    34033.25   1807.93 o 
   7   6  10     7469.25     6663.84    500.85 o 
   8   6  10   103298.95    99742.54   3082.24 o 
   9   6  10    15638.36    14791.45    706.80 o 
  10   6  10    16098.98    16650.57   1166.70 o 
  11   6  10     2463.85     3494.86    763.56 o 
  12   6  10    14012.13    14445.88   1766.74 o 
  13   6  10     7577.18    10423.16   1124.84 o 
  14   6  10    75574.23    74389.35   4353.39 o 
 -16   7  10    14445.25    13361.67   1459.94 o 
 -15   7  10       15.10        0.00    729.97 o 
 -14   7  10    19109.13    18701.77   1121.66 o 
 -13   7  10     5162.80     5765.08    565.80 o 
 -12   7  10     3852.27     3582.22    388.16 o 
 -11   7  10    11778.96    11366.12    827.63 o 
 -10   7  10    10240.33    10079.50    500.14 o 
  -9   7  10    55706.98    54405.48   1225.75 o 
  -8   7  10     3494.97     3510.25    250.06 o 
  -7   7  10    75478.91    72717.55   2334.12 o 
  -6   7  10      540.99      530.45    224.41 o 
  -5   7  10     3224.40     2866.59    285.43 o 
  -4   7  10    83223.63    82931.12   1773.15 o 
  -3   7  10     1364.95     1146.82    231.74 o 
  -2   7  10    69500.52    67496.13   1465.80 o 
  -1   7  10    30529.30    28834.18    651.37 o 
   0   7  10    20343.40    19419.79    491.70 o 
   1   7  10    26708.54    26796.11    658.55 o 
   2   7  10    61268.36    62271.62   1208.59 o 
   3   7  10     1156.00      895.43    316.09 o 
   4   7  10   140797.13   137154.30   2444.71 o 
   5   7  10     2762.58     2987.52    370.44 o 
   6   7  10    92987.98    91074.89   3333.34 o 
   7   7  10      961.42      729.67    340.68 o 
   8   7  10      681.84     1055.39    404.56 o 
   9   7  10    16647.06    16929.16    791.00 o 
  10   7  10    24745.71    24778.67   1342.40 o 
  11   7  10    60909.31    59777.54   2217.56 o 
  12   7  10    19468.78    18471.39   1312.72 o 
  13   7  10    42385.81    41494.71   1973.04 o 
 -16   8  10        8.01        0.00    581.86 o 
 -15   8  10     7276.82     7680.58   1206.04 o 
 -14   8  10     2079.80     1912.56    531.70 o 
 -13   8  10       11.45        0.00    371.94 o 
 -12   8  10     8410.29     7856.65    495.50 o 
 -11   8  10    19851.66    19626.09    688.36 o 
 -10   8  10     5421.15     5023.26    410.53 o 
  -9   8  10    14068.34    13808.23    589.04 o 
  -8   8  10     5704.31     5559.78    326.27 o 
  -7   8  10     5473.32     5507.48    312.30 o 
  -6   8  10    62249.52    60197.68   1439.94 o 
  -5   8  10     4937.46     4774.56    375.42 o 
  -4   8  10    95328.52    98059.52   2065.86 o 
  -3   8  10    19333.60    19282.58    871.92 o 
  -2   8  10    33739.03    34086.65    890.53 o 
  -1   8  10      101.32       40.31    163.94 o 
   0   8  10    10038.17     9811.89    477.62 o 
   1   8  10    21843.27    21000.93    593.64 o 
   2   8  10      899.91      911.18    231.21 o 
   3   8  10    39524.74    39381.05   1038.61 o 
   4   8  10      823.17     1131.40    255.56 o 
   5   8  10     4450.09     4577.53    434.58 o 
   6   8  10    23425.23    23910.93    875.80 o 
   7   8  10     6238.77     5345.50    487.14 o 
   8   8  10    45760.14    43193.66   1255.04 o 
   9   8  10     9588.64     9899.82    632.40 o 
  10   8  10     2570.78     3497.70    713.67 o 
  11   8  10     2701.78     1610.88    672.14 o 
  12   8  10      212.06      609.22    638.02 o 
  13   8  10     1808.60     1486.63    745.55 o 
 -15   9  10     9824.04    10335.98   1301.25 o 
 -14   9  10    18880.97    17074.86   1028.36 o 
 -13   9  10    50317.39    52213.47   1451.15 o 
 -12   9  10    29599.75    29180.45   1188.78 o 
 -11   9  10    35077.97    37083.83    991.02 o 
 -10   9  10    13671.26    14248.17    595.72 o 
  -9   9  10      576.09      769.81    269.73 o 
  -8   9  10      501.45      640.91    230.73 o 
  -7   9  10    18200.04    16727.74   1155.93 o 
  -6   9  10     5767.62     5900.70    424.53 o 
  -5   9  10    11097.64    11903.77    976.99 o 
  -4   9  10     6775.02     7531.31    447.15 o 
  -3   9  10     2834.08     2513.90    373.10 o 
  -2   9  10     9427.41     9017.49    444.85 o 
  -1   9  10    41655.05    37006.42   1735.01 o 
   0   9  10     9552.71     9004.91    466.25 o 
   1   9  10     6519.00     6562.69    423.46 o 
   2   9  10     3139.80     3322.00    315.87 o 
   3   9  10       96.91       11.42    231.79 o 
   4   9  10    19730.89    18280.12    688.41 o 
   5   9  10    24915.26    24258.74    865.71 o 
   6   9  10    25732.93    23309.40   1138.81 o 
   7   9  10    44056.59    41770.02   1224.21 o 
   8   9  10     3414.03     3787.86    486.36 o 
   9   9  10      390.15      978.68    377.18 o 
  10   9  10     3209.93     3683.02    714.14 o 
  11   9  10     2718.27     3477.54    757.66 o 
  12   9  10     1024.96     1764.96   1459.94 o 
 -14  10  10     7098.51     7091.85    762.59 o 
 -13  10  10      527.46      239.83    358.09 o 
 -12  10  10     3013.00     2580.15    442.12 o 
 -11  10  10     7900.10     7594.58    501.53 o 
 -10  10  10     2221.75     2691.60    443.31 o 
  -9  10  10      378.26      721.80    331.37 o 
  -8  10  10    10954.27     9957.31    554.97 o 
  -7  10  10     3044.59     3531.87    445.97 o 
  -6  10  10      857.16     1037.58    308.37 o 
  -5  10  10    66663.64    67279.02   1583.29 o 
  -4  10  10     9435.41     9532.19    503.14 o 
  -3  10  10    85920.87    85106.88   2329.80 o 
  -2  10  10    11704.40    10692.46    899.24 o 
  -1  10  10    42887.25    42195.17   1761.45 o 
   0  10  10    19221.99    19293.68    940.78 o 
   1  10  10     6408.96     6181.17    445.55 o 
   2  10  10       20.06      195.79    241.63 o 
   3  10  10      351.32      432.84    257.93 o 
   4  10  10     8953.98     7765.36    436.54 o 
   5  10  10     1461.60     2330.28    382.91 o 
   6  10  10     2155.21     1986.11    404.85 o 
   7  10  10    34552.81    33645.67   1582.60 o 
   8  10  10      247.37      280.03    637.18 o 
   9  10  10    51637.77    48181.32   1426.08 o 
  10  10  10     2591.27     2714.23    466.60 o 
  11  10  10     4460.42     4068.77    803.94 o 
  12  10  10     3403.44     3907.67    859.40 o 
 -14  11  10      115.76      540.36    484.69 o 
 -13  11  10    51046.13    54572.55   1551.25 o 
 -12  11  10     6498.44     6792.05    593.50 o 
 -11  11  10     5304.73     5792.05    706.90 o 
 -10  11  10    12228.33    11587.20    841.55 o 
  -9  11  10     1356.83     1017.91    448.65 o 
  -8  11  10     2994.33     3054.50    401.31 o 
  -7  11  10     5155.59     5436.19    459.28 o 
  -6  11  10    31218.44    33095.57   1045.63 o 
  -5  11  10     1263.12     2072.45    351.68 o 
  -4  11  10    28820.07    27928.55   1139.32 o 
  -3  11  10    24766.43    27348.93   1195.46 o 
  -2  11  10    21921.88    20494.79    930.78 o 
  -1  11  10    76414.45    74893.84   2139.44 o 
   0  11  10     5973.79     5827.08   1539.29 o 
   1  11  10     2364.19     2479.78    359.96 o 
   2  11  10    16215.39    15911.54    591.37 o 
   3  11  10    25449.17    26175.98   1124.59 o 
   4  11  10    27573.62    28625.37    964.48 o 
   5  11  10    66212.59    64932.97   1548.37 o 
   6  11  10    13278.80    13781.37    711.99 o 
   7  11  10    51291.18    51950.59   1953.50 o 
   8  11  10       41.01      239.97    345.52 o 
   9  11  10     2189.78     1662.23    441.87 o 
  10  11  10     1373.33     1479.28    730.18 o 
  11  11  10      487.68      149.91    582.08 o 
 -13  12  10     4607.83     5111.59    708.78 o 
 -12  12  10     5519.43     6135.71    755.11 o 
 -11  12  10    13711.00    15323.91    991.17 o 
 -10  12  10    11975.35    11909.41    885.30 o 
  -9  12  10      343.92      339.95    445.86 o 
  -8  12  10    58064.81    58879.23   1533.08 o 
  -7  12  10    12185.12    12032.74    709.71 o 
  -6  12  10    42340.20    41555.76   1176.10 o 
  -5  12  10    45150.07    46228.39   2814.10 o 
  -4  12  10    19529.63    19185.44   1565.74 o 
  -3  12  10    20171.42    21545.58    994.45 o 
  -2  12  10      950.22      645.34    366.55 o 
  -1  12  10     4213.77     4208.77    613.60 o 
   0  12  10     3149.48     3688.03    618.89 o 
   1  12  10    56841.21    56803.30   1776.37 o 
   2  12  10     1136.31     1978.05    322.15 o 
   3  12  10     9555.75     9429.89    501.03 o 
   4  12  10    13782.37    14274.20    713.61 o 
   5  12  10      948.01     1519.69    515.29 o 
   6  12  10    38278.08    37618.00   1197.46 o 
   7  12  10    52130.71    52926.38   1506.85 o 
   8  12  10    21786.50    23890.87    989.28 o 
   9  12  10    53123.07    54348.27   1577.53 o 
  10  12  10      224.79        0.00    346.53 o 
 -12  13  10     2071.67     2497.90    590.83 o 
 -11  13  10    15982.61    17471.05   2528.45 o 
 -10  13  10    10537.74    11292.14    881.20 o 
  -9  13  10    52889.40    55934.06   1936.42 o 
  -8  13  10      372.98     1021.82    448.84 o 
  -7  13  10    47686.95    46224.24   1627.50 o 
  -6  13  10    31276.33    29865.78   1222.25 o 
  -5  13  10     1215.33     1144.92    429.57 o 
  -4  13  10    53410.45    53803.75   1768.89 o 
  -3  13  10    34477.22    35064.42   2152.89 o 
  -2  13  10    25028.96    25166.67   1163.72 o 
  -1  13  10    62881.96    66518.98   2034.71 o 
   0  13  10      883.25      689.93    460.20 o 
   1  13  10     1790.57     2318.30    482.46 o 
   2  13  10    44678.37    45866.48   1754.25 o 
   3  13  10    31111.08    31202.79    888.67 o 
   4  13  10    40778.38    40819.07   1235.41 o 
   5  13  10    22071.30    22647.86   1306.05 o 
   6  13  10    26912.63    26789.14   1010.56 o 
   7  13  10     2653.92     3283.82    483.61 o 
   8  13  10       51.81      118.28    350.66 o 
   9  13  10    35589.31    37277.95   1597.54 o 
 -10  14  10     2747.47     1922.87   1126.70 o 
  -9  14  10     5610.15     6167.74   1068.51 o 
  -8  14  10    16062.60    16175.76   1491.68 o 
  -7  14  10     5720.29     4745.90    597.12 o 
  -6  14  10    19554.49    18379.68   1002.63 o 
  -5  14  10    10287.36    10156.85    804.03 o 
  -4  14  10     4572.79     4317.05    590.46 o 
  -3  14  10     5671.10     5175.33    638.78 o 
  -2  14  10     1111.12     1654.28    486.07 o 
  -1  14  10    40910.53    40567.49   1499.19 o 
   0  14  10      911.30     1045.53    682.37 o 
   1  14  10   140081.73   149185.81   3878.61 o 
   2  14  10     6131.29     6299.17    658.17 o 
   3  14  10    64330.68    63383.35   2038.48 o 
   4  14  10      884.39     1248.65    392.73 o 
   5  14  10     1522.57     2142.86    421.71 o 
   6  14  10     8447.93     8968.42    672.77 o 
   7  14  10    17947.19    17663.26    904.18 o 
  -9  15  10    50094.98    53732.30   2814.10 o 
  -8  15  10     6101.46     5427.18   1036.77 o 
  -7  15  10    37148.04    38773.16   2232.23 o 
  -6  15  10     1031.95     1361.23    920.40 o 
  -5  15  10      152.09        0.00    407.30 o 
  -4  15  10     7392.89     6958.70   1190.17 o 
  -3  15  10    26455.23    25850.08   1274.81 o 
  -2  15  10      156.95        0.00    433.75 o 
  -1  15  10    41114.41    44982.40   1653.18 o 
   0  15  10     1605.93     2320.89    519.65 o 
   1  15  10     1087.25     1787.98    485.56 o 
   2  15  10     1306.01      312.77    437.19 o 
   3  15  10    27020.11    28413.68   3216.11 o 
   4  15  10     1551.30     1828.47    494.06 o 
   5  15  10    19271.43    18339.38    889.21 o 
   6  15  10      101.22        0.00    444.71 o 
  -6  16  10     1477.15     1362.98    496.41 o 
  -5  16  10    17115.28    18500.92   1095.93 o 
  -4  16  10     4330.89     4316.43    650.69 o 
  -3  16  10     4249.47     6199.68    782.87 o 
  -2  16  10     3255.82     4373.58    635.73 o 
  -1  16  10    15656.71    15540.69    994.60 o 
   0  16  10     2379.06     2262.05    556.97 o 
   1  16  10    50316.59    53467.57   1876.94 o 
   2  16  10    22178.64    22349.43   1332.99 o 
   3  16  10    23311.05    21948.76   1150.86 o 
 -17   0  11      831.23      814.61    846.34 o 
 -15   0  11      257.88      433.75    677.08 o 
 -13   0  11     9012.67     7807.53   1057.93 o 
 -11   0  11    17782.10    18163.98    945.75 o 
  -9   0  11     4493.73     4383.17    321.29 o 
  -7   0  11     4419.19     4112.99    233.12 o 
  -5   0  11    12447.85    11044.30    628.11 o 
  -3   0  11      635.96      739.58    199.90 o 
  -1   0  11    24592.70    23229.24    668.23 o 
   1   0  11    76349.81    76276.07   2094.70 o 
   3   0  11    60743.25    60569.34   1688.47 o 
   5   0  11    26285.32    23213.05    882.04 o 
   7   0  11      217.64        0.00    825.19 o 
   9   0  11     4610.71     4739.53   1195.46 o 
  11   0  11      205.25        0.00    909.82 o 
  13   0  11     6477.05     9214.58   1597.48 o 
 -18   1  11     1838.56     1654.27    636.95 o 
 -17   1  11       84.94      269.59    618.89 o 
 -16   1  11       96.21      849.33    556.37 o 
 -15   1  11     7087.54     7580.30   1592.19 o 
 -14   1  11      887.53      791.04    493.56 o 
 -13   1  11    13679.16    13127.67    899.54 o 
 -12   1  11      190.98      232.51    350.66 o 
 -11   1  11    12702.83    11791.82    719.21 o 
 -10   1  11    10870.33     9681.87    500.75 o 
  -9   1  11    30045.82    28947.57    661.71 o 
  -8   1  11    31110.18    29704.29    736.92 o 
  -7   1  11    33732.75    32744.60    570.94 o 
  -6   1  11   156329.44   154526.55   2681.75 o 
  -5   1  11    13476.42    13101.68    635.46 o 
  -4   1  11   127390.74   128346.70   1932.89 o 
  -3   1  11     5136.42     5529.29    179.83 o 
  -2   1  11    21071.82    21172.90    415.88 o 
  -1   1  11     7758.10     7509.87    250.47 o 
   0   1  11        6.99        0.00    149.10 o 
   1   1  11      763.43      720.00    219.74 o 
   2   1  11     4701.41     4822.77    386.33 o 
   3   1  11     2293.46     3073.39    765.05 o 
   4   1  11      408.87      407.65    186.74 o 
   5   1  11    41555.89    40463.00    894.56 o 
   6   1  11    30589.33    29170.05    760.44 o 
   7   1  11     6208.20     6087.28    424.87 o 
   8   1  11     3980.08     4014.04   1227.20 o 
   9   1  11       61.90        0.00    641.26 o 
  10   1  11      205.35     1454.65    703.19 o 
  11   1  11    22827.28    25342.78   1481.18 o 
  12   1  11     3296.14     3351.89    822.20 o 
  13   1  11    42739.14    45158.38   1986.12 o 
  14   1  11    13823.89    12032.46   1208.12 o 
 -17   2  11     2049.12     2274.43    649.16 o 
 -16   2  11    51525.20    51750.77   1971.07 o 
 -15   2  11      977.17      321.15    532.95 o 
 -14   2  11    43999.54    44405.06   2390.92 o 
 -13   2  11      234.14        0.00    439.33 o 
 -12   2  11      122.53      428.96    379.01 o 
 -11   2  11     1233.07     1101.56    320.27 o 
 -10   2  11     7431.68     7250.13    353.90 o 
  -9   2  11     3758.19     3999.54    273.42 o 
  -8   2  11     3193.75     3467.13    204.94 o 
  -7   2  11     7279.81     7081.62    249.07 o 
  -6   2  11      921.20     1107.14    245.30 o 
  -5   2  11      216.88      443.28    209.94 o 
  -4   2  11    38468.62    39082.30    866.22 o 
  -3   2  11     1643.52     1506.11    115.42 o 
  -2   2  11    25093.26    25263.61    457.33 o 
  -1   2  11     1137.43     1166.47    157.33 o 
   0   2  11     3582.28     3405.72    253.99 o 
   1   2  11    13954.97    14117.22    460.06 o 
   2   2  11    37274.04    37115.82    823.93 o 
   3   2  11    15281.68    15002.27    493.00 o 
   4   2  11   286152.97   290619.19   6280.42 o 
   5   2  11    13234.01    12795.47    577.20 o 
   6   2  11   216571.92   214348.67   3525.90 o 
   7   2  11     5344.11     4845.80    423.79 o 
   8   2  11    37261.23    37362.59   3961.95 o 
   9   2  11    26673.96    27441.25   1424.94 o 
  10   2  11      548.32      846.23    687.74 o 
  11   2  11    22635.61    23731.61   2020.65 o 
  12   2  11     4618.56     5055.48   1142.57 o 
  13   2  11      469.75     1369.74    769.96 o 
  14   2  11       31.68        0.00    701.92 o 
 -17   3  11      399.35      481.10    782.87 o 
 -16   3  11     1623.46     1702.21    930.98 o 
 -15   3  11     2721.99     2303.01    625.05 o 
 -14   3  11     7584.59     7439.87    785.05 o 
 -13   3  11     2268.09     2686.09    841.05 o 
 -12   3  11     9232.51     9023.53    616.47 o 
 -11   3  11    16237.28    16459.62   1199.83 o 
 -10   3  11      176.28      295.50    215.52 o 
  -9   3  11    12687.44    11880.81    418.02 o 
  -8   3  11    58480.87    55760.02    905.44 o 
  -7   3  11      726.99      705.29    151.68 o 
  -6   3  11   170255.41   171699.95   3538.12 o 
  -5   3  11      186.63      336.24    120.93 o 
  -4   3  11   220060.64   220781.84   3652.29 o 
  -3   3  11     3330.88     2948.84    176.96 o 
  -2   3  11      628.35      786.56    182.94 o 
  -1   3  11   117377.29   121687.03   1797.41 o 
   0   3  11    24085.08    23957.84    495.19 o 
   1   3  11   105961.29   106048.21   1816.14 o 
   2   3  11     1189.93     1251.27    225.59 o 
   3   3  11     4675.01     4311.75    298.25 o 
   4   3  11      439.84      679.08    214.40 o 
   5   3  11    32271.03    31324.56    759.73 o 
   6   3  11    69351.93    65240.64   3646.05 o 
   7   3  11    32920.45    33245.28   2163.21 o 
   8   3  11    19989.44    19080.64   1396.47 o 
   9   3  11    38634.94    37486.56   1694.27 o 
  10   3  11      508.23     1237.11    706.66 o 
  11   3  11      377.04      531.50    652.99 o 
  12   3  11    18999.64    18056.27   1290.40 o 
  13   3  11    12556.59    13948.99   1256.49 o 
  14   3  11    53389.81    52066.70   2176.27 o 
 -17   4  11      494.56        0.00    519.55 o 
 -16   4  11    18618.89    17676.79   1141.91 o 
 -15   4  11      252.92      351.88    495.21 o 
 -14   4  11     1376.91     1012.75    552.97 o 
 -13   4  11     1769.73     2051.65    419.79 o 
 -12   4  11    22199.37    21239.02    886.12 o 
 -11   4  11    21310.20    20954.97    845.39 o 
 -10   4  11    15218.80    15223.36    488.26 o 
  -9   4  11    69761.31    67209.67   1204.18 o 
  -8   4  11    11283.35    11358.31    392.42 o 
  -7   4  11    26084.19    24833.40    639.98 o 
  -6   4  11     2072.91     1854.08    182.03 o 
  -5   4  11    38917.70    40121.00    893.50 o 
  -4   4  11    50772.13    51363.23   1054.51 o 
  -3   4  11    86114.27    81652.08   1762.15 o 
  -2   4  11    54025.77    52185.83    989.36 o 
  -1   4  11   134004.09   134768.20   1979.67 o 
   0   4  11      559.22      637.88    161.12 o 
   1   4  11    14270.33    14973.95    470.65 o 
   2   4  11     4655.96     4285.15    285.27 o 
   3   4  11     7047.70     6958.79    345.16 o 
   4   4  11   152611.86   155288.11   2612.55 o 
   5   4  11    13598.29    12863.64    954.85 o 
   6   4  11    40155.82    36455.63   2129.66 o 
   7   4  11     3984.25     4428.87    864.36 o 
   8   4  11      126.44        0.00    278.39 o 
   9   4  11    83309.00    79732.91   2591.93 o 
  10   4  11    38228.46    35064.83   1652.42 o 
  11   4  11   127627.91   123063.02   7606.52 o 
  12   4  11    35916.40    35009.29   1898.99 o 
  13   4  11    19540.82    19987.42   1427.35 o 
  14   4  11     1225.94     1346.97    814.47 o 
 -17   5  11     5420.54     5358.46    788.97 o 
 -16   5  11      210.75        0.00   1153.14 o 
 -15   5  11    16323.22    16635.12   1108.60 o 
 -14   5  11    19430.43    21360.71   1181.31 o 
 -13   5  11    65854.83    67183.92   1759.39 o 
 -12   5  11    19603.37    19229.24    846.06 o 
 -11   5  11    91302.38    89212.96   1745.12 o 
 -10   5  11    24017.93    22694.76   1137.06 o 
  -9   5  11    13253.34    13788.40    589.42 o 
  -8   5  11      477.50      319.18    195.19 o 
  -7   5  11    16034.96    16445.97    546.46 o 
  -6   5  11     2256.74     2061.91    201.18 o 
  -5   5  11    46037.45    44119.90    958.27 o 
  -4   5  11     1087.92     1360.10    222.67 o 
  -3   5  11     1913.16     2266.04    486.73 o 
  -2   5  11    57125.11    56605.04   1554.48 o 
  -1   5  11    72958.79    73032.46   1307.78 o 
   0   5  11   109378.54   109878.64   1655.70 o 
   1   5  11   201463.73   204634.75   3284.42 o 
   2   5  11    66588.48    65327.65   1239.03 o 
   3   5  11   119705.78   120931.77   2086.71 o 
   4   5  11     1532.36     1623.93    280.97 o 
   5   5  11      955.65      936.83    296.24 o 
   6   5  11    47357.73    46631.81   1666.12 o 
   7   5  11    82292.45    78387.05   1906.25 o 
   8   5  11    22700.75    22890.80    870.32 o 
   9   5  11    86574.48    86115.77   2666.23 o 
  10   5  11     8937.09     9363.77    960.72 o 
  11   5  11     1758.21     1388.04    656.70 o 
  12   5  11     4106.24     4146.45    852.41 o 
  13   5  11    18535.07    20144.46   1410.95 o 
  14   5  11     4363.91     4307.11    926.79 o 
 -16   6  11     3828.24     3705.96    701.92 o 
 -15   6  11    13219.99    13548.70   1046.98 o 
 -14   6  11    27239.27    24612.00   1295.17 o 
 -13   6  11     3392.54     3436.02    494.47 o 
 -12   6  11    32717.94    32278.46   1169.72 o 
 -11   6  11    18238.50    17536.60    636.32 o 
 -10   6  11    25357.47    24785.11    648.02 o 
  -9   6  11    36360.47    35940.37    868.32 o 
  -8   6  11    22764.91    21767.81    673.28 o 
  -7   6  11    56649.57    54197.24    994.86 o 
  -6   6  11     4030.23     3523.34    302.28 o 
  -5   6  11    10124.14    10126.30    421.01 o 
  -4   6  11    18498.45    17547.54    543.70 o 
  -3   6  11   170466.22   172050.33   3330.78 o 
  -2   6  11    77771.27    80684.27   1436.02 o 
  -1   6  11   116478.93   114325.31   1936.87 o 
   0   6  11    25092.57    23850.55    503.16 o 
   1   6  11      106.67      261.17    190.96 o 
   2   6  11     7073.61     7584.43    362.07 o 
   3   6  11    90713.22    92446.47   1676.76 o 
   4   6  11      939.46     1164.49    244.59 o 
   5   6  11    97331.40    92961.18   2015.57 o 
   6   6  11    11706.26    10315.14    564.78 o 
   7   6  11    10163.58     9262.17    564.36 o 
   8   6  11    60837.89    56543.22   2066.42 o 
   9   6  11    30386.40    25842.29   1957.17 o 
  10   6  11    67395.41    66252.92   2318.98 o 
  11   6  11    46469.82    41303.43   1823.64 o 
  12   6  11    30427.26    32257.72   2835.25 o 
  13   6  11    37605.11    37056.98   1846.60 o 
 -16   7  11     1950.59     2306.29    909.82 o 
 -15   7  11        0.97        0.00    489.49 o 
 -14   7  11     5739.01     5713.32    586.09 o 
 -13   7  11    18032.96    17835.39    900.49 o 
 -12   7  11      131.80      242.60    332.72 o 
 -11   7  11     7933.04     7445.53    460.10 o 
 -10   7  11     2585.80     2403.59    346.61 o 
  -9   7  11     5635.75     5159.06    341.34 o 
  -8   7  11     9743.74     8397.87    439.36 o 
  -7   7  11    26721.33    27427.65    803.58 o 
  -6   7  11    13239.41    12790.36    496.61 o 
  -5   7  11   132923.94   133844.55   2363.97 o 
  -4   7  11    54132.79    53816.78   1275.51 o 
  -3   7  11    27084.43    26844.72    772.39 o 
  -2   7  11    88480.95    92739.84   1928.32 o 
  -1   7  11     1493.92     1960.01    204.42 o 
   0   7  11    38611.19    38134.82    963.52 o 
   1   7  11    21707.81    21336.77    612.32 o 
   2   7  11    19270.81    18214.62    943.01 o 
   3   7  11    24731.23    24901.07    709.30 o 
   4   7  11     1128.12      818.16    250.51 o 
   5   7  11      595.85      986.84    362.27 o 
   6   7  11     3495.44     3640.27    439.69 o 
   7   7  11    77701.68    74230.78   1776.94 o 
   8   7  11     9587.66     9713.61    601.64 o 
   9   7  11    20082.40    18898.69    827.45 o 
  10   7  11      261.48       10.37    564.07 o 
  11   7  11      694.65        0.00    782.87 o 
  12   7  11     2916.24     2167.29   1417.63 o 
  13   7  11    36118.00    36851.22   1841.43 o 
 -16   8  11     5197.45     6982.34   1184.88 o 
 -15   8  11    21855.31    19159.13   1671.53 o 
 -14   8  11     2212.96     2673.01    478.52 o 
 -13   8  11    25416.57    25416.92   1016.37 o 
 -12   8  11       99.23      289.42    349.68 o 
 -11   8  11     1901.26     2438.71    361.52 o 
 -10   8  11      649.93      210.66    275.15 o 
  -9   8  11     1569.84     1999.17    322.47 o 
  -8   8  11     5338.09     5627.88    400.84 o 
  -7   8  11    25246.17    25229.74    737.23 o 
  -6   8  11     1376.76     1825.83    287.83 o 
  -5   8  11       74.31      543.80    268.69 o 
  -4   8  11      119.54      130.08    236.15 o 
  -3   8  11    23166.26    24309.20    747.35 o 
  -2   8  11      979.94     1050.63    238.62 o 
  -1   8  11      121.94      128.06    221.33 o 
   0   8  11     5479.37     5622.01    377.12 o 
   1   8  11    12034.54    11239.14    655.47 o 
   2   8  11     3235.91     3398.71    308.75 o 
   3   8  11    64188.31    60817.55   2073.65 o 
   4   8  11       11.71       68.28    233.15 o 
   5   8  11   102907.00    99894.91   2179.39 o 
   6   8  11    11106.35    10258.96    592.82 o 
   7   8  11    26612.61    26369.31   1290.51 o 
   8   8  11    23566.74    22608.82   1072.43 o 
   9   8  11      401.06      396.46    331.89 o 
  10   8  11     7642.05     7821.82    915.26 o 
  11   8  11      416.95      300.53    920.40 o 
  12   8  11      992.14      961.75   1094.96 o 
 -15   9  11     7381.16     8770.24   1269.52 o 
 -14   9  11    10859.62    10783.23    887.85 o 
 -13   9  11      770.37     1312.04    422.93 o 
 -12   9  11    13934.60    14437.77    640.06 o 
 -11   9  11     1698.69     1513.79    342.19 o 
 -10   9  11    23480.41    25641.92    954.07 o 
  -9   9  11     2624.39     2751.12    342.01 o 
  -8   9  11     5447.82     5834.40    418.57 o 
  -7   9  11     2155.33     2180.43    315.04 o 
  -6   9  11     1198.81     1298.48    307.93 o 
  -5   9  11    50276.82    50020.29   1264.64 o 
  -4   9  11      260.63      437.93    248.79 o 
  -3   9  11    23978.43    22607.99    730.69 o 
  -2   9  11      113.63      671.26    339.82 o 
  -1   9  11    15571.21    15530.47   1031.48 o 
   0   9  11     6756.87     6973.76    439.10 o 
   1   9  11     1615.70     2033.44    368.64 o 
   2   9  11     5799.45     5931.93    371.47 o 
   3   9  11     6004.08     4971.14    366.44 o 
   4   9  11    24426.34    23242.62    703.95 o 
   5   9  11      291.60        0.00    318.27 o 
   6   9  11    18373.48    17760.17    768.96 o 
   7   9  11     8997.84     8591.78   1007.07 o 
   8   9  11       21.09      463.71    327.25 o 
   9   9  11       31.02        0.00    340.30 o 
  10   9  11    10276.66    11763.61   1043.38 o 
  11   9  11     1063.23       23.92    553.65 o 
  12   9  11    20990.40    19848.61   1345.53 o 
 -14  10  11     8467.58     8785.22    851.91 o 
 -13  10  11     3815.28     4270.24    667.99 o 
 -12  10  11    10855.19    12336.49    698.02 o 
 -11  10  11     3144.27     3451.63    500.78 o 
 -10  10  11     8324.47     7974.42    593.45 o 
  -9  10  11      565.38      772.34    358.12 o 
  -8  10  11     8135.38     8633.78    531.04 o 
  -7  10  11     4227.63     4472.67    565.48 o 
  -6  10  11      212.32      962.26    291.43 o 
  -5  10  11     7450.56     8222.51    497.72 o 
  -4  10  11      204.56      258.48    279.94 o 
  -3  10  11      771.84     1103.26    407.24 o 
  -2  10  11    11666.57    12190.49    714.14 o 
  -1  10  11      351.87      365.51    338.83 o 
   0  10  11    34306.26    34160.68    986.51 o 
   1  10  11      786.18      591.75    282.82 o 
   2  10  11    47966.51    46953.55   1061.69 o 
   3  10  11     2374.38     2020.24    312.35 o 
   4  10  11    35966.80    34647.09   1274.18 o 
   5  10  11      203.45        0.00    298.56 o 
   6  10  11     7184.39     7239.08    558.84 o 
   7  10  11      544.47      710.62    346.53 o 
   8  10  11       96.52       92.31    357.23 o 
   9  10  11      779.14      430.97    418.26 o 
  10  10  11     2304.38     2830.19    663.77 o 
  11  10  11     4940.56     5727.06    866.10 o 
 -14  11  11     3088.56     3421.39    798.74 o 
 -13  11  11     3939.96     4196.97    669.24 o 
 -12  11  11     3698.44     4550.64   1089.67 o 
 -11  11  11      403.23        0.00    425.61 o 
 -10  11  11    21730.38    22059.72   1295.97 o 
  -9  11  11    14238.11    15781.04    929.52 o 
  -8  11  11    31451.18    30968.03   1006.44 o 
  -7  11  11    25797.34    27624.55   1371.93 o 
  -6  11  11    31758.28    31762.25    988.46 o 
  -5  11  11    22336.57    22244.67   1014.41 o 
  -4  11  11    22379.74    21947.90   1002.08 o 
  -3  11  11     5015.54     4739.24    553.57 o 
  -2  11  11     8470.78     8851.71    667.99 o 
  -1  11  11     6034.20     6659.52    719.39 o 
   0  11  11        1.65        0.00    345.66 o 
   1  11  11     2611.78     2451.16    380.60 o 
   2  11  11      738.17      910.64    271.92 o 
   3  11  11      183.77      395.73    262.45 o 
   4  11  11     6443.32     6235.84    514.65 o 
   5  11  11     2854.82     3145.46    441.01 o 
   6  11  11    12065.26    10411.63    835.72 o 
   7  11  11     3689.01     2778.03    463.68 o 
   8  11  11    12972.04    14152.61    784.00 o 
   9  11  11       67.55      814.04    389.30 o 
  10  11  11      109.09      146.42    370.14 o 
 -13  12  11       79.07        0.00    426.20 o 
 -12  12  11     1195.54      908.87    500.54 o 
 -11  12  11    10240.14    10357.43    856.32 o 
 -10  12  11     6958.00     7962.56    781.06 o 
  -9  12  11     1342.26     1678.38    506.05 o 
  -8  12  11    14229.09    16220.66    735.48 o 
  -7  12  11     1333.96     1609.09    371.55 o 
  -6  12  11     1121.04      930.60    415.72 o 
  -5  12  11    10316.44    10408.19    749.55 o 
  -4  12  11    10751.53    11533.43    777.58 o 
  -3  12  11    13952.17    14833.10    852.80 o 
  -2  12  11    17825.34    17326.87    912.28 o 
  -1  12  11     1209.29     1260.13    426.20 o 
   0  12  11     3969.64     4027.32    534.83 o 
   1  12  11    15304.49    15377.89    851.91 o 
   2  12  11    24036.89    22438.36    728.14 o 
   3  12  11    49818.16    49359.10   1157.94 o 
   4  12  11    31717.26    31519.76   1054.31 o 
   5  12  11    49866.10    49246.50   2226.71 o 
   6  12  11     9214.80     9142.17    643.37 o 
   7  12  11    13566.29    12707.88    863.28 o 
   8  12  11     1105.87     1057.53    403.78 o 
   9  12  11     1190.62     1309.43    479.33 o 
 -11  13  11     2078.23     2405.07    577.98 o 
 -10  13  11    14500.96    14335.89    970.33 o 
  -9  13  11    20469.00    20012.86   2115.86 o 
  -8  13  11      131.48      751.13    708.81 o 
  -7  13  11    33538.14    34340.96   1358.47 o 
  -6  13  11     5288.22     5247.51    624.68 o 
  -5  13  11    41583.44    43011.40   1543.12 o 
  -4  13  11      680.01      335.40    393.87 o 
  -3  13  11     6251.67     6380.49    661.25 o 
  -2  13  11     7198.35     8226.33    714.14 o 
  -1  13  11      387.25      526.32    388.13 o 
   0  13  11    45723.47    44416.71   2507.29 o 
   1  13  11      685.56      531.84    666.50 o 
   2  13  11    62821.64    62042.02   1375.25 o 
   3  13  11      661.92      499.19    301.16 o 
   4  13  11      607.02      847.48    360.33 o 
   5  13  11     2241.11     2272.85    438.76 o 
   6  13  11    14613.95    15284.03    883.45 o 
   7  13  11     6257.95     6359.64    614.36 o 
   8  13  11    49128.51    49878.29   1518.32 o 
 -10  14  11    30018.96    30161.60   1967.75 o 
  -9  14  11      965.89      687.65    729.97 o 
  -8  14  11    44041.55    44835.11   2412.08 o 
  -7  14  11     1182.12      735.00    451.74 o 
  -6  14  11     3392.72     4104.96    616.05 o 
  -5  14  11     8498.78    10259.38    806.98 o 
  -4  14  11    23918.42    26259.99   1185.53 o 
  -3  14  11    10922.44    13208.71    875.24 o 
  -2  14  11    57688.62    54959.11   1851.46 o 
  -1  14  11        7.32        0.00    411.44 o 
   0  14  11    53219.30    51681.30   4041.29 o 
   1  14  11     8763.58     9114.56    622.60 o 
   2  14  11     2507.83     2062.80    407.58 o 
   3  14  11    21689.80    21345.62    890.99 o 
   4  14  11     6769.08     7406.46    690.50 o 
   5  14  11     8838.71     7367.92    614.63 o 
   6  14  11      560.05      681.38    367.88 o 
   7  14  11      499.21     1119.37    415.18 o 
  -8  15  11      208.84      930.98    719.39 o 
  -7  15  11     1183.72     1551.27    412.36 o 
  -6  15  11     2945.65     3386.47    490.82 o 
  -5  15  11     3894.28     2964.31    579.24 o 
  -4  15  11     1411.24     1465.23    501.21 o 
  -3  15  11    17611.59    15472.17    796.06 o 
  -2  15  11     3570.44     4040.71    512.85 o 
  -1  15  11     1627.23     2303.85    556.97 o 
   0  15  11    55965.41    57384.21   1952.46 o 
   1  15  11     1495.51     2608.15    575.87 o 
   2  15  11    66293.77    66751.80   1746.73 o 
   3  15  11     3732.11     3921.16    618.74 o 
   4  15  11     8348.13    10148.53    853.58 o 
   5  15  11     1247.80     1409.53    404.18 o 
  -6  16  11     2158.13     2468.25    590.46 o 
  -5  16  11     9026.06     9287.53    848.44 o 
  -4  16  11    12500.72    11951.32   1412.34 o 
  -3  16  11     1272.13     2025.18    546.75 o 
  -2  16  11    43056.95    43664.76   1678.41 o 
  -1  16  11      245.32      497.57    463.62 o 
   0  16  11    16312.25    16586.74   1147.85 o 
   1  16  11     1284.68     1951.69    527.35 o 
   2  16  11      797.96      929.73    830.48 o 
   3  16  11     1150.49     1421.36    867.50 o 
 -18   0  12     5056.91     3819.13   1036.77 o 
 -16   0  12     4109.27     5152.12   1110.83 o 
 -14   0  12    32982.61    33864.36   2094.70 o 
 -12   0  12    73937.09    75857.99   2718.88 o 
 -10   0  12    53742.45    51135.11   1683.16 o 
  -8   0  12    27568.76    28097.62   1113.95 o 
  -6   0  12     2521.92     2383.65    397.65 o 
  -4   0  12    12081.16    12009.24    650.18 o 
  -2   0  12     2805.93     3017.87    277.57 o 
   0   0  12     3644.75     4577.87    440.60 o 
   2   0  12    10874.65    10152.23    604.71 o 
   4   0  12    35399.16    34778.61   1332.99 o 
   6   0  12      455.84      515.74    281.02 o 
   8   0  12    49638.15    44380.20   2644.83 o 
  10   0  12   107203.34   106015.23   4570.26 o 
  12   0  12    93244.32    95319.55   4316.36 o 
  14   0  12    18041.14    17477.02   1946.59 o 
 -18   1  12      442.99      798.33    582.92 o 
 -17   1  12     3089.13     3930.69    738.78 o 
 -16   1  12     4056.62     3426.90    721.63 o 
 -15   1  12    16049.88    15720.90   1169.01 o 
 -14   1  12    14430.78    14192.94    979.89 o 
 -13   1  12     5345.59     5131.27    686.27 o 
 -12   1  12      270.25      146.37    361.87 o 
 -11   1  12      147.02      563.38    312.03 o 
 -10   1  12    19010.72    18928.43    739.06 o 
  -9   1  12     6460.29     5311.96    405.65 o 
  -8   1  12    10541.26    10286.76    352.00 o 
  -7   1  12    31157.29    30448.31    805.94 o 
  -6   1  12     2026.32     3147.61    307.23 o 
  -5   1  12    30373.98    28247.04    735.06 o 
  -4   1  12    19925.35    17532.46    428.94 o 
  -3   1  12      223.78      308.24    112.19 o 
  -2   1  12   150131.06   158252.20   2117.68 o 
  -1   1  12     2802.93     2933.84    193.48 o 
   0   1  12    93029.59    94610.89   1676.35 o 
   1   1  12     7137.34     7279.95    369.91 o 
   2   1  12    63360.60    64591.73   1907.21 o 
   3   1  12    32969.41    32649.02    799.30 o 
   4   1  12    51945.54    52661.13   1816.35 o 
   5   1  12    49091.81    47198.11   1252.13 o 
   6   1  12    11265.62    11268.19    443.46 o 
   7   1  12    39386.07    38034.54   1608.30 o 
   8   1  12    23171.38    24538.01   2253.39 o 
   9   1  12    10806.24    12263.88   1121.81 o 
  10   1  12    10492.39    12180.02   1128.40 o 
  11   1  12      191.49        0.00    631.82 o 
  12   1  12      263.75      748.71    716.28 o 
  13   1  12     2149.14     3126.88    846.52 o 
  14   1  12    41466.21    39295.80   2639.54 o 
 -17   2  12    29114.10    28215.98   1450.74 o 
 -16   2  12      251.43        0.00    477.73 o 
 -15   2  12    29684.84    28258.42   1370.86 o 
 -14   2  12    15942.36    16692.17   1043.38 o 
 -13   2  12     2024.45     1613.81    692.94 o 
 -12   2  12    19258.52    20144.52    862.27 o 
 -11   2  12      350.15      433.69    296.57 o 
 -10   2  12      200.75      122.51    290.39 o 
  -9   2  12     6415.16     6556.04    430.71 o 
  -8   2  12      172.13      176.53    156.69 o 
  -7   2  12    58357.97    56866.77   1809.48 o 
  -6   2  12      366.07      495.41    236.62 o 
  -5   2  12   155383.98   152217.36   2639.49 o 
  -4   2  12     5841.98     5198.40    315.54 o 
  -3   2  12   118681.34   119918.18   1632.81 o 
  -2   2  12    23519.11    23650.27    449.81 o 
  -1   2  12     9254.24     9576.60    307.00 o 
   0   2  12     6753.53     7404.34    350.88 o 
   1   2  12      719.44      607.13    220.39 o 
   2   2  12      913.75      973.72    221.75 o 
   3   2  12    56002.17    57093.29   1156.94 o 
   4   2  12    25355.87    24980.89    685.62 o 
   5   2  12     6378.91     6487.23    464.21 o 
   6   2  12    35478.57    34775.32   1043.49 o 
   7   2  12     5713.76     5679.61    447.38 o 
   8   2  12      209.30      249.15    657.15 o 
   9   2  12       47.02      962.72    899.24 o 
  10   2  12     8350.33     9403.54   1024.53 o 
  11   2  12     4200.15     4038.57   1237.78 o 
  12   2  12    26259.58    26812.36   2137.02 o 
  13   2  12    20467.52    19578.45   1409.74 o 
  14   2  12     3590.04     3453.85    925.35 o 
 -17   3  12     5330.69     6836.53   1454.65 o 
 -16   3  12     4305.67     5228.94    978.59 o 
 -15   3  12    29730.80    29676.84   1415.80 o 
 -14   3  12     2476.87     1727.86    566.75 o 
 -13   3  12     9374.29     9260.16    628.21 o 
 -12   3  12     3038.41     2947.67    456.06 o 
 -11   3  12      992.11      862.76    314.85 o 
 -10   3  12     3589.19     3543.52    380.03 o 
  -9   3  12    11548.65    11191.07    405.91 o 
  -8   3  12     6606.02     6708.12    406.33 o 
  -7   3  12    28576.10    27177.91    751.05 o 
  -6   3  12    23241.27    23407.66    729.35 o 
  -5   3  12    44696.28    43733.46    794.77 o 
  -4   3  12      868.78      983.18    219.27 o 
  -3   3  12     1460.98     1349.66    176.07 o 
  -2   3  12    29342.84    26856.19    489.70 o 
  -1   3  12     1730.13     1238.67    161.26 o 
   0   3  12     7802.58     7731.80    331.30 o 
   1   3  12    10120.02    11653.60    420.31 o 
   2   3  12      407.76      576.44    213.32 o 
   3   3  12    20382.81    19790.96    586.23 o 
   4   3  12      635.14      678.57    229.67 o 
   5   3  12   142319.27   140655.67   2423.78 o 
   6   3  12     2815.83     2750.28    369.87 o 
   7   3  12    63204.02    60766.61   1518.03 o 
   8   3  12    18909.73    19752.48   2010.07 o 
   9   3  12     8357.68     7078.21    927.52 o 
  10   3  12    41874.07    42715.06   1847.69 o 
  11   3  12     3599.13     3746.76    864.00 o 
  12   3  12     1988.30     1906.80    751.56 o 
  13   3  12     3913.53     3544.07    912.28 o 
  14   3  12     5249.14     5269.33    982.02 o 
 -17   4  12    10066.85    10433.94   1581.61 o 
 -16   4  12      666.11     1011.25    541.39 o 
 -15   4  12     6335.46     6940.91    818.91 o 
 -14   4  12     4668.90     4546.70   1020.90 o 
 -13   4  12      296.06      296.60    374.97 o 
 -12   4  12    46614.71    42787.86   4803.01 o 
 -11   4  12     8958.99     8409.74    591.11 o 
 -10   4  12    68161.95    67180.10   2116.69 o 
  -9   4  12     8092.06     7745.98    354.59 o 
  -8   4  12    29973.58    29667.57    692.84 o 
  -7   4  12      105.79      435.60    244.85 o 
  -6   4  12     4072.09     3910.89    235.57 o 
  -5   4  12    24766.49    24967.93    680.57 o 
  -4   4  12       33.93      208.94    219.89 o 
  -3   4  12     7772.95     7304.98    269.56 o 
  -2   4  12      231.52      241.09    131.19 o 
  -1   4  12    20648.17    22017.31    483.35 o 
   0   4  12    18113.48    17172.37    418.66 o 
   1   4  12     1766.46     1288.97    221.50 o 
   2   4  12    20899.29    21963.18    603.45 o 
   3   4  12     7339.33     7157.67    380.44 o 
   4   4  12     4182.69     4138.47    319.70 o 
   5   4  12     3367.42     3239.52    304.52 o 
   6   4  12    30947.02    30253.58   1368.21 o 
   7   4  12     4780.93     4777.74    454.00 o 
   8   4  12    83251.46    81157.34   2543.41 o 
   9   4  12    15552.70    13387.56   1058.02 o 
  10   4  12    13916.21    12933.18   1084.62 o 
  11   4  12     2158.75     2651.34    728.65 o 
  12   4  12      695.60      477.43    689.81 o 
  13   4  12      883.63     1109.21    781.49 o 
  14   4  12      353.10      377.78    732.99 o 
 -17   5  12     6166.57     6103.74    828.45 o 
 -16   5  12      806.62        0.00    442.80 o 
 -15   5  12      742.67      715.52    523.43 o 
 -14   5  12    16995.62    16847.27   1076.52 o 
 -13   5  12     2099.09     2306.20    454.75 o 
 -12   5  12    10710.21    10516.75    662.53 o 
 -11   5  12       54.46      249.25    382.35 o 
 -10   5  12     6905.55     6535.69    357.59 o 
  -9   5  12     4352.92     4245.11    296.43 o 
  -8   5  12    45923.60    44726.52   1126.92 o 
  -7   5  12     4788.50     4247.24    345.31 o 
  -6   5  12     6756.83     7136.01    300.13 o 
  -5   5  12      638.11      377.75    215.26 o 
  -4   5  12    23247.46    22628.65    616.90 o 
  -3   5  12    40056.00    39627.23   1004.30 o 
  -2   5  12   183893.06   185786.92   3023.93 o 
  -1   5  12    57417.43    57964.28    971.26 o 
   0   5  12   153848.02   155613.67   2284.37 o 
   1   5  12    24534.43    24616.61    634.43 o 
   2   5  12    14321.53    14390.71    482.27 o 
   3   5  12    13614.76    13869.90    497.52 o 
   4   5  12      196.59      774.54    239.67 o 
   5   5  12      216.75      208.67    226.53 o 
   6   5  12    15459.08    15741.38    700.54 o 
   7   5  12      146.28        0.00    304.87 o 
   8   5  12     2105.84     1839.34    521.50 o 
   9   5  12    25719.60    24306.53   1334.91 o 
  10   5  12    13301.21    11843.40   1077.14 o 
  11   5  12    15712.20    14109.70   1187.67 o 
  12   5  12     9060.47    10665.85   1107.11 o 
  13   5  12      157.01     1352.37    925.69 o 
 -16   6  12     5766.84     6114.70    888.66 o 
 -15   6  12     2288.54     2530.65    872.79 o 
 -14   6  12       48.65        0.00    472.80 o 
 -13   6  12     3726.92     4505.02    529.87 o 
 -12   6  12    24904.11    24886.81    959.66 o 
 -11   6  12    41877.41    41145.18   1909.57 o 
 -10   6  12    20747.91    20079.58    649.59 o 
  -9   6  12    16701.90    16517.42    572.17 o 
  -8   6  12    22663.73    21080.29   1105.54 o 
  -7   6  12    34234.45    32967.25    856.25 o 
  -6   6  12    18172.61    17952.17    650.50 o 
  -5   6  12    55212.10    53289.96   1125.50 o 
  -4   6  12    42462.87    41214.32    921.18 o 
  -3   6  12     9250.91     8857.41    432.28 o 
  -2   6  12    17260.79    16170.64    466.97 o 
  -1   6  12    56982.87    56253.41   1075.05 o 
   0   6  12    11881.31    11586.97    348.32 o 
   1   6  12      466.03      435.72    205.03 o 
   2   6  12    57906.83    56236.71   1130.51 o 
   3   6  12    13195.68    12882.75    524.46 o 
   4   6  12    19210.03    18455.92    596.72 o 
   5   6  12    18799.17    19048.14   1345.26 o 
   6   6  12     1792.19     1967.21    368.66 o 
   7   6  12    19331.64    17698.08    772.58 o 
   8   6  12    65439.70    63953.41   5226.18 o 
   9   6  12     6752.22     6608.74    834.07 o 
  10   6  12    16039.70    14388.68   1872.54 o 
  11   6  12       28.53        0.00    558.66 o 
  12   6  12      580.47     1028.71    681.08 o 
  13   6  12     3932.07     2631.90    930.98 o 
 -16   7  12     3756.64     2816.54    656.26 o 
 -15   7  12    14087.71    14884.24   1071.90 o 
 -14   7  12    38333.58    38622.45   1292.38 o 
 -13   7  12     9176.06     9753.13    679.04 o 
 -12   7  12     1951.55     1644.05    415.42 o 
 -11   7  12      564.44     1286.22    403.31 o 
 -10   7  12     7648.65     7337.59    384.81 o 
  -9   7  12    16511.41    17064.10    631.04 o 
  -8   7  12    41921.21    41084.84   1709.36 o 
  -7   7  12    28897.34    27796.05   1580.44 o 
  -6   7  12    48617.27    48661.21   2246.20 o 
  -5   7  12    13347.76    12898.15    486.65 o 
  -4   7  12      546.54      602.13    267.02 o 
  -3   7  12     5262.61     5540.03    374.94 o 
  -2   7  12    11983.58    12303.43    424.61 o 
  -1   7  12     4709.31     4957.99    485.58 o 
   0   7  12     5067.15     4957.55    311.46 o 
   1   7  12       27.43       82.21    203.76 o 
   2   7  12     6819.82     6444.08    367.60 o 
   3   7  12    17937.48    17073.05    749.75 o 
   4   7  12    32917.89    31972.93    821.29 o 
   5   7  12    52080.48    50252.01   1306.52 o 
   6   7  12    82090.83    77305.23   1816.08 o 
   7   7  12    45572.82    42665.09   1244.75 o 
   8   7  12     6820.01     7304.79    565.88 o 
   9   7  12    40397.29    40041.50   1698.12 o 
  10   7  12     1247.30      982.69    631.82 o 
  11   7  12     2541.80     2301.47    798.74 o 
  12   7  12    12050.18    11613.75   1141.70 o 
  13   7  12     7702.58     7573.12   1085.19 o 
 -15   8  12      175.04        0.00   1290.68 o 
 -14   8  12     8620.52     9935.63    713.34 o 
 -13   8  12    11664.12    12256.94    831.41 o 
 -12   8  12       33.21      116.61    357.50 o 
 -11   8  12    14708.29    14627.16    926.88 o 
 -10   8  12     8305.91     8793.94    710.07 o 
  -9   8  12     6960.11     6923.08    447.02 o 
  -8   8  12     2119.83     2465.85    340.08 o 
  -7   8  12     9465.82     9225.71    465.42 o 
  -6   8  12    26860.51    25567.07    736.15 o 
  -5   8  12    35113.54    35369.09    995.77 o 
  -4   8  12    54010.92    54371.95   2660.70 o 
  -3   8  12    52434.46    47467.07   2026.73 o 
  -2   8  12     7392.25     7134.23    883.37 o 
  -1   8  12     9328.53     9833.44    699.45 o 
   0   8  12     5823.20     5755.24    369.50 o 
   1   8  12     4821.22     4451.01    335.56 o 
   2   8  12    33365.04    31489.25    793.32 o 
   3   8  12    39390.56    36871.69   1035.69 o 
   4   8  12    10257.03    10164.46    477.09 o 
   5   8  12    16745.23    14673.58    681.50 o 
   6   8  12      127.54      531.85    326.29 o 
   7   8  12     6589.72     6116.34    527.57 o 
   8   8  12     1226.00     1293.49    388.88 o 
   9   8  12     7861.61     7752.81    600.32 o 
  10   8  12     3210.92     3680.63    762.59 o 
  11   8  12    28618.35    29056.34   2433.24 o 
  12   8  12    10288.38    10541.74   1119.41 o 
 -15   9  12     6063.43     7162.19   1195.46 o 
 -14   9  12    10395.63     9804.91    875.15 o 
 -13   9  12      530.57      450.61    395.91 o 
 -12   9  12      496.91       41.76    378.97 o 
 -11   9  12     3523.22     4168.08    514.36 o 
 -10   9  12     3056.45     2943.27    585.46 o 
  -9   9  12    20254.17    20363.31    700.79 o 
  -8   9  12    13621.46    13222.01    931.46 o 
  -7   9  12    10383.00    11109.43    677.98 o 
  -6   9  12    24596.26    24627.85    834.53 o 
  -5   9  12     2110.73     2198.21    335.54 o 
  -4   9  12      327.07      564.46    266.22 o 
  -3   9  12    31429.73    32221.37   1391.18 o 
  -2   9  12     2865.75     2011.56    406.36 o 
  -1   9  12    85845.48    82802.06   1801.42 o 
   0   9  12     1778.59     1506.35    305.28 o 
   1   9  12    93812.09    91077.75   1945.30 o 
   2   9  12    26917.07    25344.05    716.26 o 
   3   9  12    41448.58    41480.12    978.31 o 
   4   9  12    18695.21    18671.56    775.28 o 
   5   9  12      702.44      437.76    336.40 o 
   6   9  12    22226.65    22370.96    875.40 o 
   7   9  12    25103.15    23666.64   1281.52 o 
   8   9  12     3082.16     3503.09    487.89 o 
   9   9  12    10697.41    10930.50    706.31 o 
  10   9  12        0.36      141.65    574.70 o 
  11   9  12      379.91        0.00    527.73 o 
 -14  10  12      836.87      127.46    471.11 o 
 -13  10  12    36940.00    38436.98   3279.59 o 
 -12  10  12     1062.01     1449.87    438.64 o 
 -11  10  12    79745.75    79523.80   2018.60 o 
 -10  10  12     1636.12     2105.92    698.35 o 
  -9  10  12    39793.05    40117.46   1036.33 o 
  -8  10  12      242.49       71.70    293.62 o 
  -7  10  12    13869.14    13424.08    641.52 o 
  -6  10  12      675.30      229.55    295.80 o 
  -5  10  12     2055.23     2174.40    360.05 o 
  -4  10  12      394.62      528.97    377.28 o 
  -3  10  12     5289.26     5135.78    547.96 o 
  -2  10  12     1034.85      642.81    597.73 o 
  -1  10  12     1314.12     1475.91    426.20 o 
   0  10  12      336.42      795.27    303.44 o 
   1  10  12     2115.78     2243.57    310.29 o 
   2  10  12      488.22      810.01    288.40 o 
   3  10  12    17554.92    18149.24    636.55 o 
   4  10  12       43.48        0.00    297.35 o 
   5  10  12     9824.15     9970.11    657.26 o 
   6  10  12       77.79        0.00    322.46 o 
   7  10  12      774.47      798.71    317.73 o 
   8  10  12      491.42      273.54    520.80 o 
   9  10  12    30642.80    29625.75   1681.53 o 
  10  10  12     5275.51     4943.68    799.77 o 
  11  10  12    49166.12    47001.09   2792.94 o 
 -13  11  12     2702.53     3164.86    620.76 o 
 -12  11  12       15.45        0.00    398.79 o 
 -11  11  12      869.64     1123.12    474.18 o 
 -10  11  12       33.58      230.82    451.42 o 
  -9  11  12       97.52      705.37    452.40 o 
  -8  11  12     2573.71     2471.21    401.24 o 
  -7  11  12      450.31      308.61    311.09 o 
  -6  11  12     1849.28     2108.79    365.74 o 
  -5  11  12     1101.82      987.12    423.26 o 
  -4  11  12     2542.47     2397.26    492.20 o 
  -3  11  12    17703.85    16572.92    867.66 o 
  -2  11  12     3221.18     2542.42    478.06 o 
  -1  11  12    39193.84    38175.59   1380.17 o 
   0  11  12      248.43       99.37    534.26 o 
   1  11  12    40174.62    39583.17    974.31 o 
   2  11  12     1833.77     2218.13    320.93 o 
   3  11  12    33476.73    32943.32    882.11 o 
   4  11  12     6792.16     8316.79    581.61 o 
   5  11  12     5692.01     5797.49    534.68 o 
   6  11  12     6640.86     6672.13    492.89 o 
   7  11  12      161.33      499.20    360.87 o 
   8  11  12     5439.32     5670.32    590.67 o 
   9  11  12      269.42       70.43    379.88 o 
  10  11  12      518.98      203.23    677.08 o 
 -12  12  12     1082.56      974.42    587.15 o 
 -11  12  12       64.45        0.00    486.65 o 
 -10  12  12     1476.52     1081.81    893.95 o 
  -9  12  12       18.44       85.96    666.50 o 
  -8  12  12     5119.22     5026.22    489.10 o 
  -7  12  12      259.55        0.00    379.61 o 
  -6  12  12    15720.82    14056.71    857.84 o 
  -5  12  12     5572.47     5638.50    608.82 o 
  -4  12  12    13971.30    14585.70   1417.63 o 
  -3  12  12     2063.30     1503.88    436.63 o 
  -2  12  12     3780.37     4651.05    983.88 o 
  -1  12  12     1123.57     1239.96    452.54 o 
   0  12  12     4266.08     5073.71    598.46 o 
   1  12  12    16150.08    16494.93    765.02 o 
   2  12  12     8835.33     8367.84    497.91 o 
   3  12  12     1963.17     1742.76    327.81 o 
   4  12  12     9752.41    10157.76    646.77 o 
   5  12  12      613.62      228.23    302.06 o 
   6  12  12     4325.12     4653.25    536.53 o 
   7  12  12     6115.68     6532.96    608.49 o 
   8  12  12     6412.84     5751.44    601.82 o 
   9  12  12      469.79      355.99    384.10 o 
 -11  13  12      475.61        2.62    437.57 o 
 -10  13  12      521.36      189.07    463.92 o 
  -9  13  12     5577.76     6009.05   1026.19 o 
  -8  13  12     7211.16     7499.91    710.70 o 
  -7  13  12     8449.51     8913.09    763.47 o 
  -6  13  12    11931.81    11777.77    841.94 o 
  -5  13  12     2566.44     3751.53    740.55 o 
  -4  13  12      935.93     1083.67    448.09 o 
  -3  13  12     9246.61     9961.21    773.58 o 
  -2  13  12     5173.12     4849.69    619.68 o 
  -1  13  12    32829.71    34599.33   1357.61 o 
   0  13  12     4547.29     4113.09    590.83 o 
   1  13  12     3664.41     4325.38   1407.05 o 
   2  13  12     5150.41     5227.53    437.80 o 
   3  13  12       27.27      492.80    311.97 o 
   4  13  12     6154.11     6753.39    585.55 o 
   5  13  12      271.23      210.44    543.33 o 
   6  13  12     9653.92    10303.40    698.63 o 
   7  13  12       23.22      480.54    359.22 o 
   8  13  12     4777.79     5621.37    597.71 o 
 -10  14  12     3507.69     3004.52    899.24 o 
  -9  14  12    26621.66    26966.65   1883.12 o 
  -8  14  12      844.07      306.80    655.92 o 
  -7  14  12     3893.28     4377.31    740.55 o 
  -6  14  12      565.63     1096.46    513.10 o 
  -5  14  12      127.76        0.00    846.34 o 
  -4  14  12      129.59      426.42    425.61 o 
  -3  14  12      338.60      555.37    448.84 o 
  -2  14  12      103.22      186.27    456.14 o 
  -1  14  12      326.00      629.78    442.80 o 
   0  14  12      714.04     1176.31    451.42 o 
   1  14  12    36223.33    37949.55   1835.51 o 
   2  14  12     2992.63     2475.71    376.18 o 
   3  14  12     8604.73     8710.14    636.40 o 
   4  14  12       23.23        0.00    320.24 o 
   5  14  12      379.61      456.48    358.98 o 
   6  14  12      216.31      816.89    387.55 o 
  -8  15  12     6810.50     7849.85   1227.20 o 
  -7  15  12     7380.93     8191.10    789.11 o 
  -6  15  12    11610.48    11099.19    872.85 o 
  -5  15  12     1086.54     1744.90    518.90 o 
  -4  15  12     3790.25     3305.74    598.32 o 
  -3  15  12    34146.90    35444.21   1473.19 o 
  -2  15  12      311.61      416.35    463.08 o 
  -1  15  12    75977.09    77050.34   2393.82 o 
   0  15  12      464.84      608.99    362.68 o 
   1  15  12    25118.25    25820.67   1229.19 o 
   2  15  12     4796.02     4210.43    620.76 o 
   3  15  12      866.80      617.59    455.59 o 
   4  15  12     6097.76     6244.03    642.81 o 
   5  15  12     1964.81     2016.82    446.05 o 
  -5  16  12    13249.51    11611.95    955.34 o 
  -4  16  12    25963.95    26141.35   1316.03 o 
  -3  16  12    10496.78    10656.93    894.32 o 
  -2  16  12     9840.41    10103.04    904.79 o 
  -1  16  12      505.90      563.11    745.84 o 
   0  16  12      434.20        0.00    433.88 o 
   1  16  12    10605.59     9609.79    939.18 o 
   2  16  12    22366.15    23960.43   1226.56 o 
 -17   0  13     6485.43     6770.76   1227.20 o 
 -15   0  13     7263.04     9045.31   1258.94 o 
 -13   0  13    14519.12    13287.61   1280.10 o 
 -11   0  13     2995.53     3347.80    946.85 o 
  -9   0  13       51.78      416.28    502.52 o 
  -7   0  13     2552.70     2618.02    467.60 o 
  -5   0  13    29607.38    32342.88   2105.28 o 
  -3   0  13   131425.84   133795.00   2581.44 o 
  -1   0  13   149466.89   149957.25   2904.04 o 
   1   0  13   125340.67   137666.75   3734.49 o 
   3   0  13    29786.30    28844.09   1069.45 o 
   5   0  13       68.23        0.00    301.51 o 
   7   0  13    56073.53    60122.20   2993.94 o 
   9   0  13    10136.21     9034.73   1491.68 o 
  11   0  13    16465.65    15794.91   1756.16 o 
  13   0  13      998.98     1248.36   1153.14 o 
 -17   1  13     9766.50     9472.67    946.11 o 
 -16   1  13    36942.18    38840.12   2480.85 o 
 -15   1  13     8878.39     9198.46    885.30 o 
 -14   1  13    20868.65    22131.72   1193.15 o 
 -13   1  13    20257.86    19174.77   1080.94 o 
 -12   1  13     4473.91     5044.76    456.22 o 
 -11   1  13    10874.49    11125.44    769.60 o 
 -10   1  13      166.94      117.86    401.60 o 
  -9   1  13      742.31      839.29    317.11 o 
  -8   1  13      193.43      437.31    273.69 o 
  -7   1  13     7975.48     7043.26    411.77 o 
  -6   1  13     1671.67     1690.57    283.06 o 
  -5   1  13       53.05      136.56    115.45 o 
  -4   1  13     9952.88    10027.02    426.56 o 
  -3   1  13    22689.10    21072.22    528.32 o 
  -2   1  13    24485.46    25438.66    503.98 o 
  -1   1  13     5409.51     5418.29    250.50 o 
   0   1  13      193.91      634.42    228.03 o 
   1   1  13     3278.09     3838.74    398.10 o 
   2   1  13    14004.81    14373.12    513.37 o 
   3   1  13     2952.07     3027.38    356.28 o 
   4   1  13    29091.72    28096.11    781.82 o 
   5   1  13     9368.12     9022.28    444.35 o 
   6   1  13    30350.33    29995.22    772.12 o 
   7   1  13    28767.55    30484.54   1484.79 o 
   8   1  13    18999.90    19360.66   1271.13 o 
   9   1  13    41892.74    43130.59   1885.09 o 
  10   1  13      970.72      945.33    888.66 o 
  11   1  13    49981.20    50672.99   2090.85 o 
  12   1  13     2050.92     2756.76    882.63 o 
  13   1  13    20101.71    20529.38   1453.25 o 
  14   1  13      645.63      913.87    747.10 o 
 -17   2  13    10581.74    11393.61    994.60 o 
 -16   2  13     3524.31     2647.96    745.84 o 
 -15   2  13     3531.51     3819.18    697.98 o 
 -14   2  13     7521.79     6775.54    785.37 o 
 -13   2  13       98.38        0.00    326.76 o 
 -12   2  13     7686.36     7495.41    600.28 o 
 -11   2  13    10028.65    10463.32    558.05 o 
 -10   2  13     1862.26     2065.23    352.71 o 
  -9   2  13     7918.68     6896.03    446.59 o 
  -8   2  13    90039.06    86632.68   1712.50 o 
  -7   2  13     2392.16     3109.26    333.97 o 
  -6   2  13   183530.75   179820.86   3099.69 o 
  -5   2  13      492.71      885.25    244.82 o 
  -4   2  13   177071.38   178286.33   2646.48 o 
  -3   2  13     2454.16     2712.65    154.69 o 
  -2   2  13    40109.42    39459.26    744.38 o 
  -1   2  13     8254.86     8178.12    363.96 o 
   0   2  13      135.74      275.71    162.57 o 
   1   2  13      984.60      966.00    244.32 o 
   2   2  13     4041.53     4544.29    329.82 o 
   3   2  13    15998.96    15235.69    527.35 o 
   4   2  13     8983.41     9368.96    690.20 o 
   5   2  13    13175.74    12692.94    913.14 o 
   6   2  13    22795.21    21525.37    861.94 o 
   7   2  13    10386.96    10713.46    881.93 o 
   8   2  13    61938.03    62949.09   2236.13 o 
   9   2  13    10596.20     9552.53   1028.41 o 
  10   2  13     2079.99     2330.99    804.15 o 
  11   2  13     3719.87     5638.58   1518.13 o 
  12   2  13     1093.18     1835.79    752.40 o 
  13   2  13     1752.62     1839.19    831.06 o 
  14   2  13     6765.74     8388.71   1088.27 o 
 -17   3  13     1039.91      932.69    571.65 o 
 -16   3  13    77037.79    78425.14   2610.25 o 
 -15   3  13     2994.60     3161.85    680.45 o 
 -14   3  13    45235.91    43241.95   3242.56 o 
 -13   3  13        8.06       37.51    346.91 o 
 -12   3  13     1619.61      793.81    394.52 o 
 -11   3  13    23577.10    22425.94    778.27 o 
 -10   3  13     8575.86     8250.88    490.58 o 
  -9   3  13    31289.67    29880.43    846.24 o 
  -8   3  13     7490.20     7756.66    444.29 o 
  -7   3  13     3834.64     4035.23    358.42 o 
  -6   3  13     1334.13     1337.39    269.27 o 
  -5   3  13        3.68      273.78    218.85 o 
  -4   3  13    43395.76    42509.81    950.40 o 
  -3   3  13    15514.70    15487.11    355.45 o 
  -2   3  13    10701.25    10348.61    294.41 o 
  -1   3  13     7662.08     7575.40    277.56 o 
   0   3  13     1951.41     2371.15    197.45 o 
   1   3  13    19590.02    19295.67    572.02 o 
   2   3  13    43214.24    43262.71    949.68 o 
   3   3  13     2017.63     2133.28    286.79 o 
   4   3  13    62080.39    62768.96   1274.87 o 
   5   3  13     8576.78     8816.02    423.47 o 
   6   3  13    67571.02    65328.45   1717.78 o 
   7   3  13     7278.09     7525.04    516.83 o 
   8   3  13     5652.69     6107.74    863.41 o 
   9   3  13     6007.17     5809.60    878.07 o 
  10   3  13       45.09        0.00    597.99 o 
  11   3  13     5506.21     5520.46   1957.17 o 
  12   3  13       40.99        0.00    677.08 o 
  13   3  13     2521.29     2317.99    847.85 o 
 -17   4  13     4142.60     4909.92    789.11 o 
 -16   4  13      231.69        0.00    518.90 o 
 -15   4  13     3906.42     4065.88    721.16 o 
 -14   4  13     4903.10     5557.77    904.53 o 
 -13   4  13    53572.43    51337.05   1477.96 o 
 -12   4  13    25992.74    26585.79   1004.37 o 
 -11   4  13    58201.63    56662.42   1303.64 o 
 -10   4  13      970.00     1619.81    345.98 o 
  -9   4  13     7921.59     7715.10    466.13 o 
  -8   4  13     9253.90     9210.14    462.27 o 
  -7   4  13      103.93      356.11    240.78 o 
  -6   4  13    68509.26    64450.27   1327.05 o 
  -5   4  13     2808.20     3538.34    312.02 o 
  -4   4  13    67486.60    66445.52   1318.54 o 
  -3   4  13    43125.70    41136.52    762.95 o 
  -2   4  13    17701.72    18175.83    525.73 o 
  -1   4  13   120993.59   119559.24   1797.63 o 
   0   4  13    38803.11    38979.48    725.66 o 
   1   4  13    82075.30    81959.91   1494.45 o 
   2   4  13    34271.32    34037.85    801.97 o 
   3   4  13    30314.83    28151.01    781.82 o 
   4   4  13     1236.12     1178.16    272.31 o 
   5   4  13       38.12      135.89    230.77 o 
   6   4  13     8879.38     8598.35    574.14 o 
   7   4  13     3553.74     3681.81    438.69 o 
   8   4  13    33331.68    31808.14   2126.44 o 
   9   4  13     4220.88     3581.48    755.44 o 
  10   4  13     3938.57     3699.45    795.40 o 
  11   4  13     1995.32     2863.72   1407.05 o 
  12   4  13       12.48        0.00    653.10 o 
  13   4  13     1009.29      679.85   1454.65 o 
 -17   5  13     7274.51     7481.61   1904.28 o 
 -16   5  13     5466.46     5543.01    802.90 o 
 -15   5  13    21990.51    20968.19   1251.66 o 
 -14   5  13     1705.17     1916.81    650.63 o 
 -13   5  13     7380.84     7120.87    599.70 o 
 -12   5  13    14894.79    15396.82    775.39 o 
 -11   5  13    73804.09    75209.06   1879.65 o 
 -10   5  13    36031.61    36353.92    962.67 o 
  -9   5  13    92453.86    91757.24   1812.90 o 
  -8   5  13    23092.19    22483.94    895.66 o 
  -7   5  13    43692.02    42414.36   1004.26 o 
  -6   5  13    29865.95    29440.23    788.34 o 
  -5   5  13     6828.42     6332.87    365.13 o 
  -4   5  13     2323.03     1627.89    252.90 o 
  -3   5  13    93033.98    91080.77   1609.27 o 
  -2   5  13    10787.25    11153.33    342.63 o 
  -1   5  13    48589.50    47710.22    841.90 o 
   0   5  13     8309.00     8292.12    297.97 o 
   1   5  13     8776.78     8156.12    374.17 o 
   2   5  13     5060.91     4842.04    326.18 o 
   3   5  13     2541.94     2662.37    418.88 o 
   4   5  13     2416.85     2803.69    312.27 o 
   5   5  13     5412.22     5010.16    439.76 o 
   6   5  13      824.30      702.13    549.50 o 
   7   5  13    22093.06    20731.61   1108.05 o 
   8   5  13    11692.70    10240.66    949.25 o 
   9   5  13    27523.89    26193.18   1417.58 o 
  10   5  13    13346.09    10942.09   1067.78 o 
  11   5  13    25583.07    25557.82   1490.70 o 
  12   5  13     9593.82    12237.01   1364.73 o 
  13   5  13     5062.45     5936.88    961.07 o 
 -16   6  13     3221.72     3821.81    732.65 o 
 -15   6  13    11688.04    12894.51   1011.96 o 
 -14   6  13      910.51     1229.64    446.86 o 
 -13   6  13    62299.80    59833.41   1666.02 o 
 -12   6  13    28149.05    26579.64   1033.79 o 
 -11   6  13    21277.49    21118.29    887.68 o 
 -10   6  13    12697.12    13015.73    580.46 o 
  -9   6  13     7009.26     6863.49    518.46 o 
  -8   6  13    45347.79    44743.54   1072.94 o 
  -7   6  13    68359.73    63231.29   4578.48 o 
  -6   6  13     2363.54     2580.99    316.09 o 
  -5   6  13    46067.33    44933.10   1015.59 o 
  -4   6  13     4522.44     4336.13    365.71 o 
  -3   6  13      106.93      485.09    240.90 o 
  -2   6  13    51220.18    51678.56   1027.74 o 
  -1   6  13    99333.46   100005.41   1558.36 o 
   0   6  13    35885.06    33291.67    835.26 o 
   1   6  13    66663.89    64963.37   1263.09 o 
   2   6  13    80683.90    79465.70   1523.94 o 
   3   6  13    10889.19    11031.76    464.96 o 
   4   6  13    31374.34    28746.76    966.59 o 
   5   6  13     1850.91     2032.47    351.35 o 
   6   6  13     8817.25     8143.73    591.53 o 
   7   6  13    24615.97    23804.19    894.59 o 
   8   6  13     4252.00     4551.24    490.59 o 
   9   6  13    14241.28    15032.38   1114.62 o 
  10   6  13       73.70        0.00    564.30 o 
  11   6  13      253.47     1254.56    688.02 o 
  12   6  13     9895.97     9492.34   1067.82 o 
  13   6  13     7052.46     7040.18    993.95 o 
 -16   7  13      517.77      128.79    516.01 o 
 -15   7  13    46182.89    46438.68   1870.68 o 
 -14   7  13       26.89      292.61    399.21 o 
 -13   7  13     4326.84     3450.00    514.31 o 
 -12   7  13     1243.07      539.71    393.47 o 
 -11   7  13      775.61      955.84    385.65 o 
 -10   7  13     9378.86     9018.55    699.36 o 
  -9   7  13    27533.91    26250.54    925.23 o 
  -8   7  13    25323.51    24468.09    757.71 o 
  -7   7  13     4139.05     4239.50    366.05 o 
  -6   7  13    17270.74    16245.56    728.37 o 
  -5   7  13    13902.38    13796.47    515.90 o 
  -4   7  13     5234.39     5048.17    392.29 o 
  -3   7  13    34192.54    33115.57    922.10 o 
  -2   7  13      302.34      418.33    186.94 o 
  -1   7  13    13861.24    13100.58    535.22 o 
   0   7  13     6865.83     7246.32    367.33 o 
   1   7  13    39473.07    36780.02   1555.70 o 
   2   7  13    40747.93    38216.38    897.75 o 
   3   7  13    48336.42    44780.50   1026.14 o 
   4   7  13    36461.65    34531.91    870.33 o 
   5   7  13    57801.91    53721.75   1391.98 o 
   6   7  13    13608.73    12378.23    646.14 o 
   7   7  13      396.40      111.91    322.07 o 
   8   7  13     3205.41     4021.69    481.96 o 
   9   7  13     2436.57     2331.07    710.19 o 
  10   7  13       59.24        0.00    627.84 o 
  11   7  13     1132.75      800.29    629.42 o 
  12   7  13      506.32        0.00    601.66 o 
 -15   8  13     2696.35     3560.23   1322.41 o 
 -14   8  13     2894.43     2184.31    483.27 o 
 -13   8  13     5080.76     5333.74    582.26 o 
 -12   8  13      177.86      131.42    379.53 o 
 -11   8  13     6474.74     6559.47    583.07 o 
 -10   8  13    11535.63    10968.67    679.51 o 
  -9   8  13    41037.12    40215.24   1185.14 o 
  -8   8  13    16513.92    17081.59    639.90 o 
  -7   8  13    82042.56    81743.34   1645.47 o 
  -6   8  13    13264.04    14448.81   1317.20 o 
  -5   8  13    31867.23    31557.92    943.34 o 
  -4   8  13      392.78      311.00    259.99 o 
  -3   8  13     3460.71     3645.48    597.42 o 
  -2   8  13     3281.89     3048.69    999.74 o 
  -1   8  13       39.86      121.19    318.04 o 
   0   8  13    12213.03    11887.86    462.16 o 
   1   8  13     1485.29     1558.40    272.47 o 
   2   8  13     3970.99     3745.76    337.13 o 
   3   8  13     6174.78     5901.02    401.20 o 
   4   8  13      787.41      260.55    313.03 o 
   5   8  13    21221.32    20947.52    815.84 o 
   6   8  13     4966.92     4849.64    490.79 o 
   7   8  13    12024.98    11436.95    658.30 o 
   8   8  13    23872.21    22916.30    935.18 o 
   9   8  13      232.10      232.74    566.17 o 
  10   8  13     1884.63     2755.59    738.78 o 
  11   8  13     7890.88     7988.86    965.01 o 
  12   8  13      444.98        0.00    592.75 o 
 -15   9  13    10489.47    12726.91   1449.37 o 
 -14   9  13     9945.76    10275.63    863.51 o 
 -13   9  13     3124.24     2876.07    511.62 o 
 -12   9  13    28367.97    29274.04   1571.21 o 
 -11   9  13     2215.23     2001.92    455.19 o 
 -10   9  13    21316.94    20899.41    889.22 o 
  -9   9  13      148.25      432.62    279.11 o 
  -8   9  13     4870.87     5612.32    425.43 o 
  -7   9  13      494.78      176.27    333.29 o 
  -6   9  13      643.51     1260.82    325.95 o 
  -5   9  13     4362.37     5043.05    424.99 o 
  -4   9  13    13575.94    13092.55    586.21 o 
  -3   9  13      274.65        0.00    502.52 o 
  -2   9  13     2185.25     2804.60    473.92 o 
  -1   9  13     2268.09     2349.48    333.09 o 
   0   9  13     2252.52     2271.47    300.94 o 
   1   9  13    45634.46    43268.17    995.90 o 
   2   9  13     1318.54     1650.69    288.15 o 
   3   9  13     3174.56     2599.81    335.11 o 
   4   9  13     7293.10     7174.37    600.57 o 
   5   9  13    11133.27    11723.59    732.70 o 
   6   9  13      147.91      431.18    328.49 o 
   7   9  13     1299.53     1006.16    383.13 o 
   8   9  13    11209.27    10808.03   1056.33 o 
   9   9  13      986.59      462.16    373.69 o 
  10   9  13    33003.29    29864.14   1548.02 o 
  11   9  13     7468.59     6394.31    894.72 o 
 -14  10  13      420.98        0.00    474.98 o 
 -13  10  13       96.72        0.00    424.63 o 
 -12  10  13     2134.91     2338.52    511.06 o 
 -11  10  13     5044.58     4704.76    559.83 o 
 -10  10  13     1716.36     1735.13    436.68 o 
  -9  10  13     2658.81     2379.13    362.13 o 
  -8  10  13     5704.35     5680.53    493.47 o 
  -7  10  13      464.67      465.75    307.46 o 
  -6  10  13     8120.19     8282.94    730.46 o 
  -5  10  13      261.81      435.42    398.79 o 
  -4  10  13    12821.36    12560.72    781.71 o 
  -3  10  13      507.48      745.89    724.68 o 
  -2  10  13    58850.94    59560.11   2031.23 o 
  -1  10  13       71.26      153.56    391.43 o 
   0  10  13    61466.98    60716.38   1581.33 o 
   1  10  13    10263.92    10759.64    491.63 o 
   2  10  13    60362.10    59301.93   1268.09 o 
   3  10  13     9615.02     9326.79    872.24 o 
   4  10  13    10669.63    10618.24    891.00 o 
   5  10  13     1524.39     1177.93    352.73 o 
   6  10  13     3814.55     3403.68    560.38 o 
   7  10  13      594.47      757.31    375.38 o 
   8  10  13     7219.25     7167.83    613.45 o 
   9  10  13     8163.14     9006.36    682.25 o 
  10  10  13     1321.06     1357.60    632.84 o 
 -13  11  13     2919.52     3161.04    899.24 o 
 -12  11  13    19811.63    22743.35   1793.19 o 
 -11  11  13      880.06     1199.40    480.33 o 
 -10  11  13     4578.94     4749.06    677.08 o 
  -9  11  13     2991.05     3706.47    449.51 o 
  -8  11  13      684.37      956.42    340.82 o 
  -7  11  13     3841.67     3804.14    446.99 o 
  -6  11  13     2684.31     2239.33    571.28 o 
  -5  11  13       85.02      356.45    364.99 o 
  -4  11  13      247.67      585.17    413.93 o 
  -3  11  13     2262.70     2673.41    505.54 o 
  -2  11  13     1040.25      991.52    398.79 o 
  -1  11  13     9841.27     9918.95   1597.48 o 
   0  11  13     2307.42     2577.03    379.26 o 
   1  11  13      351.08      193.91    249.81 o 
   2  11  13     6019.00     6157.40    434.37 o 
   3  11  13    12099.07    11907.51    545.52 o 
   4  11  13    10189.67     9676.75    613.89 o 
   5  11  13    21404.58    20165.99    854.03 o 
   6  11  13     4181.98     4442.37    611.15 o 
   7  11  13    30147.04    29600.57   1089.18 o 
   8  11  13     8291.38     7825.92    944.41 o 
   9  11  13     1323.96     1193.76    411.26 o 
  10  11  13    16257.77    14836.17   1193.01 o 
 -12  12  13     9117.26     8980.47    867.37 o 
 -11  12  13     1228.06      916.76    478.59 o 
 -10  12  13     5545.38     6465.43    767.00 o 
  -9  12  13     9168.21    10106.15    834.24 o 
  -8  12  13    13880.12    13074.60    876.65 o 
  -7  12  13    35854.96    34978.66   1373.46 o 
  -6  12  13    12241.60    12168.66    831.06 o 
  -5  12  13    57598.20    52019.66   1757.53 o 
  -4  12  13     4588.53     4155.87    578.85 o 
  -3  12  13    55040.78    54699.88   1798.54 o 
  -2  12  13     2161.76     2326.28    485.56 o 
  -1  12  13     6181.44     6000.81    639.57 o 
   0  12  13     2740.80     2870.64    514.71 o 
   1  12  13     2942.90     2960.12    361.37 o 
   2  12  13      130.73       83.71    274.96 o 
   3  12  13     4724.70     4630.46    769.74 o 
   4  12  13     1967.36     1761.53    419.54 o 
   5  12  13      397.86     1008.97    379.50 o 
   6  12  13      899.61     1011.59    383.44 o 
   7  12  13     4450.31     5369.19    602.24 o 
   8  12  13      246.75      250.74    509.43 o 
   9  12  13    12867.10    12991.57    815.83 o 
 -11  13  13      823.53      809.59    509.12 o 
 -10  13  13    31411.92    34753.02   2158.18 o 
  -9  13  13     3553.91     4549.10    962.72 o 
  -8  13  13    38055.50    39592.70   1523.76 o 
  -7  13  13     6676.47     5897.46    841.05 o 
  -6  13  13      826.22     2304.98    528.27 o 
  -5  13  13        2.02        0.00    401.51 o 
  -4  13  13     9564.92     8254.69    758.60 o 
  -3  13  13      310.02        0.00    603.02 o 
  -2  13  13    16514.97    18369.74   1158.43 o 
  -1  13  13    18734.31    18694.63   1013.12 o 
   0  13  13      794.04      523.92    400.17 o 
   1  13  13      246.40       94.52    319.84 o 
   2  13  13      676.57      603.91    303.79 o 
   3  13  13     7451.40     7549.59    590.09 o 
   4  13  13     4715.39     5415.44    562.87 o 
   5  13  13    29633.82    30731.48   1111.88 o 
   6  13  13      676.04      891.16    430.80 o 
   7  13  13    31248.59    30396.40   1137.51 o 
 -10  14  13     5135.82     6389.90   1163.72 o 
  -9  14  13       78.85        0.00    592.44 o 
  -8  14  13     1056.53     1978.33    825.19 o 
  -7  14  13      201.31        0.00    491.94 o 
  -6  14  13     2319.09     3126.79    559.71 o 
  -5  14  13    10310.05    10502.86   1650.37 o 
  -4  14  13     2173.05     2738.54    564.07 o 
  -3  14  13    10870.77    10421.33    828.74 o 
  -2  14  13    35404.98    37456.93   1477.42 o 
  -1  14  13     1148.88     1218.03    504.57 o 
   0  14  13    61810.21    60412.32   1989.82 o 
   1  14  13       47.70        0.00    341.26 o 
   2  14  13    42160.69    45604.99   1359.87 o 
   3  14  13     8124.66     8334.56    563.02 o 
   4  14  13     4317.81     4211.90    526.13 o 
   5  14  13     2172.84     2529.30    478.50 o 
   6  14  13     4432.63     4225.03    667.36 o 
  -8  15  13    25003.76    28839.19   2010.07 o 
  -7  15  13     7912.10     7339.35    774.12 o 
  -6  15  13      186.29       11.10    447.38 o 
  -5  15  13     6541.98     7420.38    781.71 o 
  -4  15  13    12367.11    13563.93    948.64 o 
  -3  15  13      238.74      927.97    485.56 o 
  -2  15  13    19232.99    21591.53   1139.32 o 
  -1  15  13     4818.41     4785.42    652.99 o 
   0  15  13      601.40      575.02    442.80 o 
   1  15  13     3283.67     3799.96    442.80 o 
   2  15  13     3531.67     3778.55    605.38 o 
   3  15  13    11355.31    11334.59    904.33 o 
   4  15  13     3757.28     3623.77    489.14 o 
  -4  16  13      580.30      450.10    447.00 o 
  -3  16  13     1836.34     1850.97    471.35 o 
  -2  16  13    14978.16    15381.88   1051.02 o 
  -1  16  13        0.29      182.03    471.11 o 
   0  16  13    25291.23    27058.97   1293.90 o 
   1  16  13     2257.61     2519.44    452.66 o 
 -16   0  14    29876.11    30881.00   2115.86 o 
 -14   0  14      230.96      412.59    677.08 o 
 -12   0  14     8839.98     9863.82    813.75 o 
 -10   0  14    24237.46    23953.15   1195.46 o 
  -8   0  14     5311.08     5090.22    624.18 o 
  -6   0  14      309.42      853.87    367.87 o 
  -4   0  14     2018.17     2397.70    290.15 o 
  -2   0  14    31142.25    30590.78    828.69 o 
   0   0  14    34386.43    32869.82   1151.74 o 
   2   0  14    95142.14    97430.83   2540.77 o 
   4   0  14    57584.49    56693.07   1713.10 o 
   6   0  14     4418.88     4794.86    883.37 o 
   8   0  14      758.36      296.22   1047.35 o 
  10   0  14     8993.61    10029.18   1512.84 o 
  12   0  14    19493.62    20576.75   2052.39 o 
 -17   1  14     3444.93     4120.47    751.13 o 
 -16   1  14       26.79        0.00    521.09 o 
 -15   1  14     2542.81     3005.49    660.49 o 
 -14   1  14      186.56      105.79    719.39 o 
 -13   1  14      287.43      469.13    455.59 o 
 -12   1  14      541.73      158.73    328.87 o 
 -11   1  14     2700.21     2793.39    417.35 o 
 -10   1  14    10614.29    11153.27   1369.71 o 
  -9   1  14     4833.36     4643.30    421.02 o 
  -8   1  14    69237.66    68717.99   1461.93 o 
  -7   1  14    63686.81    62793.93   1336.07 o 
  -6   1  14    67811.99    64795.29   1483.38 o 
  -5   1  14   122061.96   122425.25   1899.57 o 
  -4   1  14     1651.37     1731.21    220.43 o 
  -3   1  14    45854.09    44161.55    726.29 o 
  -2   1  14     6261.10     6755.01    694.72 o 
  -1   1  14     2107.58     2267.30    226.14 o 
   0   1  14      325.01      446.26    229.04 o 
   1   1  14     1805.30     2177.45    285.34 o 
   2   1  14    12548.38    12255.80    489.76 o 
   3   1  14    10526.73    11109.82    475.26 o 
   4   1  14    27104.25    26939.20    920.78 o 
   5   1  14     3447.11     3468.55    369.11 o 
   6   1  14     5470.54     6263.80    491.90 o 
   7   1  14     2298.11     1973.66    946.85 o 
   8   1  14     7313.83     6444.27    938.63 o 
   9   1  14     1549.87     2867.44    796.46 o 
  10   1  14    81905.93    92689.02   3824.42 o 
  11   1  14     1326.21     1356.43   1126.70 o 
  12   1  14    20918.13    24748.29   1540.97 o 
  13   1  14     2787.74     3425.74    852.70 o 
 -17   2  14    58045.36    62881.98   2291.29 o 
 -16   2  14    14670.43    15893.07   1110.41 o 
 -15   2  14    71507.35    70536.39   2386.03 o 
 -14   2  14     1783.91     1958.74    604.69 o 
 -13   2  14    40333.43    39284.36   3004.52 o 
 -12   2  14    11614.37    11759.57    594.79 o 
 -11   2  14     2048.03     2013.15    378.78 o 
 -10   2  14    40237.16    38299.81   1025.95 o 
  -9   2  14    26142.80    25696.20    796.87 o 
  -8   2  14     7554.36     6584.63    435.51 o 
  -7   2  14    17553.30    17062.39    881.07 o 
  -6   2  14    16045.04    15973.06    602.67 o 
  -5   2  14    38187.14    38445.38    825.20 o 
  -4   2  14    96992.04    95875.13   1539.87 o 
  -3   2  14     5900.85     5349.01    261.01 o 
  -2   2  14     8027.56     8211.37    272.18 o 
  -1   2  14     9674.21     9853.00    337.65 o 
   0   2  14     9233.88     9324.08    405.11 o 
   1   2  14    23029.18    22916.41   1003.23 o 
   2   2  14    37558.00    39413.00    921.37 o 
   3   2  14    51108.68    51526.22   1291.75 o 
   4   2  14     8751.66     8837.88    507.29 o 
   5   2  14   107546.19   103561.08   1916.57 o 
   6   2  14      422.53      311.63    298.82 o 
   7   2  14   127825.30   120379.54   3399.82 o 
   8   2  14     9725.39    11102.15   1050.86 o 
   9   2  14     3858.94     3289.21    830.26 o 
  10   2  14      531.88      678.79   1158.43 o 
  11   2  14      309.54      587.59    719.39 o 
  12   2  14      472.73     1625.48    811.70 o 
  13   2  14     3771.37     4330.68    945.75 o 
 -17   3  14     5848.46     5810.91    826.59 o 
 -16   3  14     3992.06     3736.53   1264.23 o 
 -15   3  14       42.06        0.00    492.38 o 
 -14   3  14    54118.26    51082.04   1873.81 o 
 -13   3  14    20524.92    19910.63    888.25 o 
 -12   3  14    66034.47    63487.16   1686.03 o 
 -11   3  14    11218.13     9551.45    540.72 o 
 -10   3  14    14078.85    14091.42    615.17 o 
  -9   3  14    35318.73    33156.61    926.16 o 
  -8   3  14      505.04      448.13    296.00 o 
  -7   3  14   130782.84   128041.38   2892.12 o 
  -6   3  14    18223.71    16833.49    591.55 o 
  -5   3  14   243980.19   237189.77   3977.54 o 
  -4   3  14     4476.30     4791.33    308.59 o 
  -3   3  14    98043.56    99604.66   1412.11 o 
  -2   3  14    39875.39    37933.78    704.01 o 
  -1   3  14     1345.33     1651.66    188.02 o 
   0   3  14    65638.33    66276.73   1113.38 o 
   1   3  14    75489.73    76159.54   1780.47 o 
   2   3  14    29003.83    29467.73    759.52 o 
   3   3  14    30134.19    31323.52   1209.38 o 
   4   3  14    12527.18    12306.36    500.99 o 
   5   3  14     2910.97     2814.90    319.07 o 
   6   3  14    41259.26    39309.18   1165.63 o 
   7   3  14    21392.21    20371.00    946.18 o 
   8   3  14    22821.89    22427.56   3427.70 o 
   9   3  14    25970.86    24982.26   1398.35 o 
  10   3  14     3137.73     3715.99    858.72 o 
  11   3  14       90.72       46.45    708.81 o 
  12   3  14       35.76      289.47    686.16 o 
  13   3  14     3340.31     2999.61   1798.48 o 
 -17   4  14    22855.82    21084.02   1304.08 o 
 -16   4  14    21194.15    20737.67   1391.18 o 
 -15   4  14    29926.74    29402.47   1544.58 o 
 -14   4  14     5189.81     5517.28   1417.63 o 
 -13   4  14    13888.38    13731.52    766.67 o 
 -12   4  14    23441.52    23266.11    946.99 o 
 -11   4  14    38753.26    37569.95   1027.64 o 
 -10   4  14    64338.45    60041.93   1343.87 o 
  -9   4  14    50774.16    47261.43   1136.80 o 
  -8   4  14    50193.39    47248.02   1294.89 o 
  -7   4  14    28984.86    27127.68    817.79 o 
  -6   4  14      891.60      534.64    253.82 o 
  -5   4  14      815.38     1130.10    245.95 o 
  -4   4  14   171975.19   171030.36   2946.03 o 
  -3   4  14    70403.31    69614.16   1046.79 o 
  -2   4  14   175807.98   173340.44   2527.83 o 
  -1   4  14    22305.19    21916.14    499.55 o 
   0   4  14    93856.33    96791.22   1518.92 o 
   1   4  14     1740.33     2285.34    273.17 o 
   2   4  14     6809.44     6543.41    379.80 o 
   3   4  14    25346.51    25965.29    720.43 o 
   4   4  14     1199.25     1466.25    289.49 o 
   5   4  14    40950.81    37485.12   1103.79 o 
   6   4  14      521.81      398.15    332.30 o 
   7   4  14    28718.83    27633.93   1535.85 o 
   8   4  14    22811.88    21282.46   1289.10 o 
   9   4  14     3483.56     3409.82    753.77 o 
  10   4  14    21926.70    23297.99   1402.26 o 
  11   4  14    11934.50    12835.63   1634.50 o 
  12   4  14    19248.13    21614.09   1613.34 o 
  13   4  14    17497.00    17529.17   1618.63 o 
 -17   5  14     1415.83     1297.30   1031.48 o 
 -16   5  14       64.47        0.00    687.65 o 
 -15   5  14     6064.99     6180.37    829.45 o 
 -14   5  14    95670.13    97901.88   2394.69 o 
 -13   5  14    74605.98    75323.70   1948.71 o 
 -12   5  14   142670.92   144628.70   3171.46 o 
 -11   5  14    47015.55    45052.91   1139.23 o 
 -10   5  14    65888.38    65639.20   1452.72 o 
  -9   5  14     9598.21     8853.81    499.26 o 
  -8   5  14     1120.19     1474.55    309.54 o 
  -7   5  14     3416.43     3954.57    509.41 o 
  -6   5  14    61774.97    61003.70   1293.39 o 
  -5   5  14    35910.84    34305.14    863.02 o 
  -4   5  14    14412.44    13392.51    507.66 o 
  -3   5  14      910.88     1039.51    194.06 o 
  -2   5  14    19258.24    18627.68    456.04 o 
  -1   5  14    39844.59    38524.84    727.40 o 
   0   5  14    49126.64    47821.95    865.29 o 
   1   5  14   124092.16   123462.10   2139.29 o 
   2   5  14    62923.57    61382.71   1240.35 o 
   3   5  14    30614.39    28996.56    768.89 o 
   4   5  14     1426.76     1557.55    288.97 o 
   5   5  14      159.78        0.00    371.35 o 
   6   5  14    23566.60    21658.91    880.95 o 
   7   5  14    24767.97    23702.74    953.74 o 
   8   5  14    32600.23    30575.84   1488.15 o 
   9   5  14    26012.42    24907.72   1413.79 o 
  10   5  14    20278.51    22068.33   1375.90 o 
  11   5  14     2754.84     2888.75    774.01 o 
  12   5  14     1621.34     1844.93    760.63 o 
  13   5  14     3630.70     4541.38    866.21 o 
 -16   6  14    38344.48    39221.88   1744.71 o 
 -15   6  14     2621.35     2251.17    632.25 o 
 -14   6  14    29339.53    28793.88   1120.81 o 
 -13   6  14     1713.17     2054.53    460.11 o 
 -12   6  14     1749.14     2185.57    456.91 o 
 -11   6  14    46663.77    47161.75   1384.14 o 
 -10   6  14    72004.32    70055.49   1519.54 o 
  -9   6  14    21885.38    20156.81    709.51 o 
  -8   6  14    47902.05    46769.27   1278.63 o 
  -7   6  14     8726.56     8587.54    467.56 o 
  -6   6  14     1947.78     1612.27    297.50 o 
  -5   6  14    17030.09    16530.57    580.84 o 
  -4   6  14    30267.84    30201.63    897.28 o 
  -3   6  14    49872.58    51709.65   1267.46 o 
  -2   6  14   154630.38   153697.89   2291.69 o 
  -1   6  14    43262.35    43779.11    814.16 o 
   0   6  14     8777.60     8550.60    401.60 o 
   1   6  14    28841.64    27942.20    726.51 o 
   2   6  14     4737.07     5481.36    367.07 o 
   3   6  14    17118.02    15557.63    711.58 o 
   4   6  14    49037.32    47087.13   1072.65 o 
   5   6  14    13148.48    11772.41    670.21 o 
   6   6  14    16260.98    14902.61    715.48 o 
   7   6  14     8036.80     7793.98    573.13 o 
   8   6  14     3109.89     3365.64    535.78 o 
   9   6  14    25324.70    26346.69   1439.67 o 
  10   6  14    16493.65    14979.44   1196.63 o 
  11   6  14    22425.45    21020.35   1392.90 o 
  12   6  14     9114.83     8338.31   1025.77 o 
 -16   7  14     2408.71     2252.91    658.17 o 
 -15   7  14     9597.55    10124.76    967.69 o 
 -14   7  14    18941.25    18317.87    915.78 o 
 -13   7  14    41215.64    42924.51   1377.55 o 
 -12   7  14    12574.07    12389.95    740.11 o 
 -11   7  14    24716.14    23214.57    949.35 o 
 -10   7  14      822.38      347.47    284.79 o 
  -9   7  14     4422.46     4994.45    419.92 o 
  -8   7  14    73338.13    67782.69   1943.55 o 
  -7   7  14      462.13        6.89    269.31 o 
  -6   7  14    79738.34    78697.22   2322.55 o 
  -5   7  14     1190.64      860.84    298.79 o 
  -4   7  14    49383.38    45511.26   3346.58 o 
  -3   7  14    21546.19    19554.73   1215.88 o 
  -2   7  14      158.87      698.07    286.80 o 
  -1   7  14    46236.99    47194.50    992.34 o 
   0   7  14    52190.14    50889.37   1363.60 o 
   1   7  14    16109.57    15460.98    540.39 o 
   2   7  14     8833.98     8313.09    429.32 o 
   3   7  14      380.50      269.15    255.39 o 
   4   7  14    16441.10    15657.27    593.72 o 
   5   7  14     4165.46     3862.57    460.37 o 
   6   7  14     1072.41     1067.76    548.41 o 
   7   7  14     1200.12     1414.21    387.33 o 
   8   7  14     9099.05    10355.99    666.74 o 
   9   7  14     1637.06     2119.89    703.34 o 
  10   7  14      577.57      686.96   1042.06 o 
  11   7  14      143.50        0.00    798.74 o 
  12   7  14     7667.41     7151.45   1285.39 o 
 -15   8  14      506.55      121.13    523.49 o 
 -14   8  14    16786.71    16218.54    880.17 o 
 -13   8  14     4314.78     4432.67    548.77 o 
 -12   8  14      196.16      539.60    383.54 o 
 -11   8  14     9201.82     9686.66    665.95 o 
 -10   8  14    13332.03    15102.91    630.54 o 
  -9   8  14      527.93      438.54    287.46 o 
  -8   8  14    12607.79    13190.48    818.47 o 
  -7   8  14     2145.52     2533.50    346.62 o 
  -6   8  14     1293.33     1066.06    317.00 o 
  -5   8  14     9531.48     9471.08    521.60 o 
  -4   8  14       69.05       80.61    255.85 o 
  -3   8  14    10620.26    10689.08    703.19 o 
  -2   8  14     2759.12     2628.29    324.06 o 
  -1   8  14       46.48        0.00    211.83 o 
   0   8  14    48960.25    47313.52   1037.83 o 
   1   8  14     4460.91     5173.83    367.55 o 
   2   8  14    82765.02    83213.98   1599.67 o 
   3   8  14     9127.55     8670.00    455.50 o 
   4   8  14    63909.67    62520.39   1554.09 o 
   5   8  14     3222.51     3562.97    437.31 o 
   6   8  14    20484.74    18001.55    781.33 o 
   7   8  14    21330.71    21202.55   1009.51 o 
   8   8  14      249.24        0.00    343.57 o 
   9   8  14     4936.67     5739.64    818.50 o 
  10   8  14      871.63      518.65    599.18 o 
  11   8  14       25.80      426.70    594.80 o 
 -15   9  14     1474.51     1253.36   1137.28 o 
 -14   9  14      242.05      507.66    407.58 o 
 -13   9  14      248.70      535.02    415.97 o 
 -12   9  14     1958.08     2268.12    684.75 o 
 -11   9  14     2049.03     2018.44    455.78 o 
 -10   9  14    26293.56    26435.24   1007.65 o 
  -9   9  14    36241.58    37946.40   1182.39 o 
  -8   9  14    45411.63    44402.28   1845.46 o 
  -7   9  14    38865.51    38981.16   1425.94 o 
  -6   9  14     8203.83     7993.03    559.89 o 
  -5   9  14     1294.51     1584.21    338.45 o 
  -4   9  14     8267.43     7763.35    647.05 o 
  -3   9  14     1231.84     1238.49    439.43 o 
  -2   9  14     1439.08     1310.66    402.09 o 
  -1   9  14      703.81     1094.04    467.33 o 
   0   9  14     1137.71     1529.61    287.04 o 
   1   9  14     7464.54     6930.04    517.65 o 
   2   9  14    15806.03    15680.99    586.20 o 
   3   9  14    12718.40    11488.61    537.65 o 
   4   9  14      266.07        0.00    304.03 o 
   5   9  14     4821.61     5103.69    584.94 o 
   6   9  14       20.92        0.00    309.03 o 
   7   9  14      947.44      480.17    369.43 o 
   8   9  14     2657.27     2624.19    479.67 o 
   9   9  14     8894.64     9421.70    986.09 o 
  10   9  14    15553.71    15173.58   2480.85 o 
  11   9  14    19921.32    17301.21   1315.58 o 
 -14  10  14      813.04      855.52    508.03 o 
 -13  10  14      929.16      771.11    407.54 o 
 -12  10  14     1147.02     1163.11    563.40 o 
 -11  10  14      198.78     1102.65    475.70 o 
 -10  10  14       56.58      438.26    422.48 o 
  -9  10  14     4766.81     4350.01    417.14 o 
  -8  10  14     4537.78     5726.48    498.94 o 
  -7  10  14      245.00      137.88    296.37 o 
  -6  10  14     1927.91     1984.08    361.80 o 
  -5  10  14     6371.41     7173.17    661.25 o 
  -4  10  14      270.79      540.33    528.97 o 
  -3  10  14     2334.47     2686.46    522.21 o 
  -2  10  14     4966.01     4181.33    557.32 o 
  -1  10  14     8203.55     9091.88    530.39 o 
   0  10  14    25174.78    24916.69    745.67 o 
   1  10  14    71098.76    70508.84   1867.51 o 
   2  10  14     5979.19     6214.68    419.22 o 
   3  10  14    42941.79    42306.76   1040.08 o 
   4  10  14      130.95        0.00    482.04 o 
   5  10  14    23035.95    24124.52    915.95 o 
   6  10  14    15502.97    14421.08    757.88 o 
   7  10  14       15.96        0.00    391.94 o 
   8  10  14     6771.76     6050.04    586.24 o 
   9  10  14     1277.17     1368.63    423.03 o 
  10  10  14      673.10      422.84    569.41 o 
 -13  11  14     1692.83     1309.28    541.38 o 
 -12  11  14     2212.98     2937.58    493.37 o 
 -11  11  14      687.42      163.86    379.37 o 
 -10  11  14     1992.51     2321.61    552.77 o 
  -9  11  14    23932.37    24258.64   1226.77 o 
  -8  11  14     2889.21     3253.15    430.57 o 
  -7  11  14    46802.93    45545.38   2306.29 o 
  -6  11  14    32512.71    31402.83   1258.94 o 
  -5  11  14    17234.69    18611.46    960.76 o 
  -4  11  14    54386.25    52949.51   1738.67 o 
  -3  11  14     6072.81     5976.61    631.29 o 
  -2  11  14    15363.16    15717.61    882.63 o 
  -1  11  14       79.62       97.86    387.06 o 
   0  11  14     2727.84     3026.03    338.56 o 
   1  11  14       37.96        0.00    242.02 o 
   2  11  14    38009.13    38123.84    980.39 o 
   3  11  14     3665.57     3504.82    462.03 o 
   4  11  14    23336.18    23902.98    923.31 o 
   5  11  14     6787.45     6284.74    568.10 o 
   6  11  14      960.06     1007.74    574.16 o 
   7  11  14     1238.00     1932.28    378.45 o 
   8  11  14     7881.24     7150.63    723.37 o 
   9  11  14     3955.23     3261.61    513.35 o 
 -12  12  14     5704.42     4749.29    695.22 o 
 -11  12  14    10062.26    11251.31    907.77 o 
 -10  12  14    13549.18    13508.12    938.33 o 
  -9  12  14    43049.27    40624.54   2274.55 o 
  -8  12  14    38879.19    41026.07   2015.36 o 
  -7  12  14     7086.49     7442.70   1729.72 o 
  -6  12  14    25627.20    26773.91   1215.98 o 
  -5  12  14     6475.12     6795.95    856.92 o 
  -4  12  14     3789.27     4782.30    625.05 o 
  -3  12  14    14407.01    15869.87   1142.57 o 
  -2  12  14     7225.23     7299.72    699.42 o 
  -1  12  14     6483.71     5818.03    643.21 o 
   0  12  14     1053.44     1148.66    358.72 o 
   1  12  14     4929.37     5103.19    425.16 o 
   2  12  14     4069.90     4175.43    405.10 o 
   3  12  14    16887.90    15488.12    748.72 o 
   4  12  14    43356.43    41056.48   1262.15 o 
   5  12  14    11670.92    12808.66    991.76 o 
   6  12  14    78377.23    75719.01   1672.61 o 
   7  12  14      321.95      371.46    368.77 o 
   8  12  14    20244.03    21055.07    984.20 o 
 -11  13  14    17583.61    16598.93   1597.48 o 
 -10  13  14        8.93      243.32    708.81 o 
  -9  13  14     1387.12     1142.57    761.71 o 
  -8  13  14    12800.16    11304.32    867.50 o 
  -7  13  14    17867.42    18970.59   1069.45 o 
  -6  13  14    46423.39    50427.48   1794.62 o 
  -5  13  14    12279.00    11024.21    856.92 o 
  -4  13  14    52633.14    51943.20   1798.16 o 
  -3  13  14     5285.55     5597.86    654.53 o 
  -2  13  14    25500.02    26030.15   1211.25 o 
  -1  13  14    22829.95    22914.34   1137.07 o 
   0  13  14     1378.32     1612.53    390.49 o 
   1  13  14    36153.02    35541.93   1141.79 o 
   2  13  14    17957.61    18009.11    705.47 o 
   3  13  14    11067.89    10742.09    677.32 o 
   4  13  14    30033.17    28781.29   1070.92 o 
   5  13  14    10104.56     9826.45    593.93 o 
   6  13  14     4120.65     3638.84    583.39 o 
   7  13  14     9588.00     9590.42   1093.36 o 
  -9  14  14    37885.12    37630.60   2253.39 o 
  -8  14  14    12302.09    14966.09    978.03 o 
  -7  14  14    12181.71    13637.76   2576.06 o 
  -6  14  14     5456.81     5517.10    677.61 o 
  -5  14  14    11961.16    11628.72    906.11 o 
  -4  14  14        7.78        0.00    406.70 o 
  -3  14  14    58628.09    64540.44   2697.72 o 
  -2  14  14    13019.50    14809.09   1169.01 o 
  -1  14  14    47745.83    48381.90   2438.53 o 
   0  14  14     1630.67     2375.32    537.21 o 
   1  14  14    10918.10    11727.55    721.90 o 
   2  14  14      289.38        0.00    387.06 o 
   3  14  14     2998.38     2234.43    431.96 o 
   4  14  14    11516.46    11031.07    806.16 o 
   5  14  14     4904.12     4912.41    558.77 o 
  -7  15  14    12916.54    14613.03   1005.83 o 
  -6  15  14      152.70      575.82    428.33 o 
  -5  15  14     3303.75     3707.94    698.23 o 
  -4  15  14      251.44      535.61    477.26 o 
  -3  15  14     6670.01     7021.03    775.30 o 
  -2  15  14      379.85     1168.11    504.91 o 
  -1  15  14    30985.75    30462.50   1372.69 o 
   0  15  14     2141.23     2473.80    451.91 o 
   1  15  14    36117.29    36458.98   1217.39 o 
   2  15  14     2346.41     2425.16    471.38 o 
   3  15  14     7548.22     8997.77   2126.44 o 
  -3  16  14    20817.78    19838.93   2385.63 o 
  -2  16  14    10711.20    12336.26   1290.68 o 
  -1  16  14     7573.91     7721.78    837.58 o 
 -17   0  15     2214.76     2137.02    856.92 o 
 -15   0  15    12889.13    14504.23   1502.26 o 
 -13   0  15       78.70        0.00    613.60 o 
 -11   0  15    62643.02    62934.09   2829.96 o 
  -9   0  15   231470.73   242996.13   8336.49 o 
  -7   0  15   162246.91   167879.27   5120.39 o 
  -5   0  15     2492.81     2563.94    452.33 o 
  -3   0  15   167748.75   170263.03   3255.81 o 
  -1   0  15   220004.64   226813.59   4277.40 o 
   1   0  15    17877.23    16582.91    828.74 o 
   3   0  15    35152.30    33638.99   1235.37 o 
   5   0  15    81147.76    75248.75   4173.54 o 
   7   0  15     1799.92     2591.93   1174.30 o 
   9   0  15    87718.46    90611.77   4094.19 o 
  11   0  15   160091.70   173109.20   6717.86 o 
  13   0  15    64430.21    69442.57   3649.86 o 
 -17   1  15    49369.14    46183.38   4422.15 o 
 -16   1  15     6317.80     6921.26   1391.18 o 
 -15   1  15      231.40      320.08    497.42 o 
 -14   1  15    15041.25    13404.09    972.15 o 
 -13   1  15    73893.65    72107.46   2593.57 o 
 -12   1  15     5091.88     4856.39    459.13 o 
 -11   1  15   163025.13   155693.22   3657.14 o 
 -10   1  15    10419.70    10252.77    561.77 o 
  -9   1  15    28402.42    27202.90    837.85 o 
  -8   1  15    11981.33    11786.33    670.35 o 
  -7   1  15     7779.05     7268.00    443.96 o 
  -6   1  15    38110.38    36777.15    934.62 o 
  -5   1  15   103714.59   102205.57   1637.00 o 
  -4   1  15     7803.30     6933.15    346.63 o 
  -3   1  15     4132.76     4273.16    215.08 o 
  -2   1  15    11335.94    12488.32    365.35 o 
  -1   1  15    90574.34    91947.13   1489.65 o 
   0   1  15     7943.36     8612.30    427.85 o 
   1   1  15   265243.09   280563.72   4511.03 o 
   2   1  15     7050.72     6666.70    687.65 o 
   3   1  15   165935.66   174280.23   2973.70 o 
   4   1  15    23462.31    22399.97    687.35 o 
   5   1  15     4767.03     4397.19    540.55 o 
   6   1  15    37497.26    36287.62   1134.61 o 
   7   1  15    54703.63    53815.15   2023.52 o 
   8   1  15     3566.91     2936.11    840.36 o 
   9   1  15    68113.90    70883.87   3924.92 o 
  10   1  15       58.03      633.36    676.72 o 
  11   1  15       74.27        0.00    680.45 o 
  12   1  15     2569.87     3227.41   1391.18 o 
  13   1  15     4129.18     3657.69    839.56 o 
 -17   2  15     4317.42     4208.52   1063.22 o 
 -16   2  15    17021.99    17101.03   1159.44 o 
 -15   2  15    49208.34    49043.64   1906.87 o 
 -14   2  15     5679.94     5010.93   1026.19 o 
 -13   2  15    30501.52    30747.30   1120.49 o 
 -12   2  15     2952.04     3588.60    474.01 o 
 -11   2  15     4013.63     3660.02    437.25 o 
 -10   2  15     1699.32     1285.33    468.77 o 
  -9   2  15    79011.09    75881.98   1597.07 o 
  -8   2  15    26373.02    22867.09   1646.10 o 
  -7   2  15    87532.13    85640.16   1705.59 o 
  -6   2  15    41585.61    38537.59   1030.72 o 
  -5   2  15     3329.44     3099.40    221.96 o 
  -4   2  15   127801.27   130398.89   2028.05 o 
  -3   2  15    99588.33    97182.20   1387.77 o 
  -2   2  15    27727.12    26361.06    526.26 o 
  -1   2  15   157624.25   163787.66   2437.51 o 
   0   2  15    14858.67    15451.44    528.98 o 
   1   2  15    36225.50    35177.14    857.97 o 
   2   2  15    34126.75    33384.01   1091.80 o 
   3   2  15    25348.10    24959.82    733.83 o 
   4   2  15    34579.00    34676.24   1057.42 o 
   5   2  15   156407.36   154549.03   3068.55 o 
   6   2  15    15888.64    15970.17    933.67 o 
   7   2  15    22902.49    24072.48   2396.21 o 
   8   2  15     2460.78     3741.85    841.35 o 
   9   2  15    17045.64    16720.46   1230.56 o 
  10   2  15     7961.23     7960.96   1050.86 o 
  11   2  15    36383.04    39071.36   1851.37 o 
  12   2  15      459.34      677.24    712.03 o 
  13   2  15    11995.15    14088.15   1311.57 o 
 -17   3  15    30376.51    33185.39   1600.03 o 
 -16   3  15    16545.51    17680.03   1162.37 o 
 -15   3  15     7578.38     8855.62    890.11 o 
 -14   3  15    19481.96    19952.42   1167.70 o 
 -13   3  15    18661.77    17548.81    851.55 o 
 -12   3  15      450.89      245.66    357.67 o 
 -11   3  15    48781.04    47155.38   1188.08 o 
 -10   3  15    51257.25    48318.16   1192.56 o 
  -9   3  15    10654.04    10315.26    541.86 o 
  -8   3  15    38512.46    39103.14   1447.59 o 
  -7   3  15    29348.84    28129.73    823.45 o 
  -6   3  15    24694.19    23737.92    728.86 o 
  -5   3  15   292617.56   291113.25   4823.91 o 
  -4   3  15      162.35      327.71    170.37 o 
  -3   3  15   130336.38   132689.11   1830.60 o 
  -2   3  15     1823.84     2040.00    191.29 o 
  -1   3  15    22003.43    21733.24    539.88 o 
   0   3  15       18.89        0.00    196.93 o 
   1   3  15    12133.57    11959.83    694.78 o 
   2   3  15    32584.54    33213.30   1250.48 o 
   3   3  15    25888.25    23644.74    925.36 o 
   4   3  15    40734.73    40973.64    986.98 o 
   5   3  15       69.40      417.41    262.81 o 
   6   3  15    82313.70    79493.45   1900.22 o 
   7   3  15     9718.26     9779.98    972.15 o 
   8   3  15    32406.99    33754.68   1745.59 o 
   9   3  15    27927.63    29792.87   1547.15 o 
  10   3  15     1413.27     1418.28    725.51 o 
  11   3  15     8245.96     9324.13   1084.62 o 
  12   3  15    13009.67    15493.29   1290.01 o 
  13   3  15     5341.12     6404.27   1030.24 o 
 -17   4  15     2612.09     2457.28    673.14 o 
 -16   4  15       82.07        0.00    516.01 o 
 -15   4  15    72559.65    73173.62   2486.31 o 
 -14   4  15     6634.49     6244.76    609.40 o 
 -13   4  15   109840.33   110709.78   2596.41 o 
 -12   4  15    48884.00    45694.13   1382.29 o 
 -11   4  15    62346.98    60374.43   1904.16 o 
 -10   4  15      953.23     1300.60    350.14 o 
  -9   4  15      706.91      905.47    317.13 o 
  -8   4  15    10204.79     9512.63    507.92 o 
  -7   4  15    30922.73    28218.51   1685.80 o 
  -6   4  15    61804.93    58749.75   1272.06 o 
  -5   4  15    10203.84    10408.80    472.01 o 
  -4   4  15    47213.66    46592.85    888.23 o 
  -3   4  15      852.82      843.62    185.31 o 
  -2   4  15      384.88      628.00    161.13 o 
  -1   4  15    21126.33    21479.76    761.33 o 
   0   4  15    44585.84    43145.89    813.09 o 
   1   4  15    26340.05    25596.72    691.92 o 
   2   4  15    30126.47    27449.65    741.66 o 
   3   4  15    13103.06    13025.26    526.70 o 
   4   4  15     2765.69     3322.17    349.82 o 
   5   4  15    92454.89    90663.74   2477.01 o 
   6   4  15      136.92        0.00    313.77 o 
   7   4  15    79893.41    76705.66   2704.18 o 
   8   4  15    21966.22    21298.46   1286.09 o 
   9   4  15    16568.84    17724.80   1428.21 o 
  10   4  15      872.01      890.06    735.45 o 
  11   4  15     2771.33     3754.44    867.37 o 
  12   4  15       19.11     1324.37    705.47 o 
 -16   5  15    10944.79    11026.55   1016.06 o 
 -15   5  15    35140.81    35979.00   1625.49 o 
 -14   5  15     1667.46     2209.97    471.93 o 
 -13   5  15     1133.28      887.88    518.48 o 
 -12   5  15    13837.07    13441.17    849.10 o 
 -11   5  15     4760.44     4632.80    435.47 o 
 -10   5  15    23017.12    22286.89    780.25 o 
  -9   5  15    34791.91    32618.88    921.77 o 
  -8   5  15     1802.45     1801.79    363.42 o 
  -7   5  15      591.14      874.42    302.26 o 
  -6   5  15    25548.23    22014.52   1236.86 o 
  -5   5  15    85181.81    81975.21   1609.60 o 
  -4   5  15    63930.96    58770.39   1231.68 o 
  -3   5  15   121517.88   120195.13   1838.46 o 
  -2   5  15    70990.67    68390.00   1140.01 o 
  -1   5  15    81014.33    78562.41   1285.29 o 
   0   5  15    34234.63    33593.61    800.89 o 
   1   5  15     3965.65     4587.84    343.48 o 
   2   5  15     9307.64     9151.02    479.48 o 
   3   5  15     7323.14     7678.23    428.24 o 
   4   5  15      104.54      857.87    281.72 o 
   5   5  15      774.40      392.96    747.71 o 
   6   5  15      259.48      129.19    318.65 o 
   7   5  15     3209.76     1897.15    415.99 o 
   8   5  15     4863.44     4840.43   1073.80 o 
   9   5  15     2263.71      994.45    703.19 o 
  10   5  15    15682.56    14774.16   1206.73 o 
  11   5  15     7302.72     8501.79   1629.21 o 
  12   5  15     7492.38     7934.97   1041.13 o 
 -16   6  15    32418.40    30662.87   1547.15 o 
 -15   6  15    18558.59    18132.97   1188.30 o 
 -14   6  15    59850.66    59476.89   1706.53 o 
 -13   6  15    43074.25    43175.51   1371.19 o 
 -12   6  15    61764.91    62748.01   1722.47 o 
 -11   6  15    29736.53    27997.12    870.66 o 
 -10   6  15    11503.07    12238.83    588.30 o 
  -9   6  15      819.72      649.84    324.48 o 
  -8   6  15     6563.73     6744.90    460.02 o 
  -7   6  15    23467.99    23462.24    748.73 o 
  -6   6  15     2332.11     2324.18    327.91 o 
  -5   6  15    29791.78    30591.11    943.84 o 
  -4   6  15    11634.82    10603.66    632.61 o 
  -3   6  15    10901.71    11084.52    416.16 o 
  -2   6  15    48234.77    47624.54    878.10 o 
  -1   6  15    12400.18    11412.35    439.43 o 
   0   6  15    56497.13    52734.01   1929.70 o 
   1   6  15    11779.23    10871.35    460.56 o 
   2   6  15     1380.58     1077.49    282.07 o 
   3   6  15     4956.05     4816.11    444.35 o 
   4   6  15    67224.53    64602.11   1350.43 o 
   5   6  15       63.76      296.47    338.14 o 
   6   6  15    50469.53    48946.49   1357.97 o 
   7   6  15     1991.26     2204.14    412.18 o 
   8   6  15    27410.12    25150.40   1361.49 o 
   9   6  15     9753.56    10265.63   1031.60 o 
  10   6  15     1799.76     3184.05   1243.07 o 
  11   6  15       63.36        0.00    594.39 o 
  12   6  15       63.56      531.72   1158.43 o 
 -16   7  15     4185.77     4358.67    759.26 o 
 -15   7  15    16712.45    17508.12   1194.39 o 
 -14   7  15     4716.36     4444.76    583.74 o 
 -13   7  15     2153.73     2263.45    485.90 o 
 -12   7  15    39993.93    38025.31   1261.89 o 
 -11   7  15    15765.45    15917.20    805.64 o 
 -10   7  15    15144.86    14497.31    720.74 o 
  -9   7  15    52338.33    50709.27   1801.85 o 
  -8   7  15     8269.77     8525.81    501.81 o 
  -7   7  15     8061.36     8172.83    474.66 o 
  -6   7  15   115106.16   114221.29   2147.76 o 
  -5   7  15     1958.32     2167.80    348.98 o 
  -4   7  15   109665.48   104223.20   2243.65 o 
  -3   7  15    11953.96    12262.41    568.03 o 
  -2   7  15    18236.88    17010.27   1124.89 o 
  -1   7  15      359.05      210.76    216.11 o 
   0   7  15     1398.72     1258.17    268.75 o 
   1   7  15    34788.74    32050.41   1769.78 o 
   2   7  15    13515.30    12953.42    525.61 o 
   3   7  15    52923.06    51264.23   1147.07 o 
   4   7  15     1104.65     1374.52    375.85 o 
   5   7  15    24600.06    23300.34    885.09 o 
   6   7  15    25355.91    23716.43    914.58 o 
   7   7  15      125.11        0.00    491.50 o 
   8   7  15    55612.44    54135.79   1531.51 o 
   9   7  15      461.41      375.57    590.98 o 
  10   7  15    38822.01    34702.68   1867.25 o 
  11   7  15     2121.95     2090.61    676.97 o 
 -15   8  15      153.37        0.00    363.97 o 
 -14   8  15    34483.11    33832.46   2491.04 o 
 -13   8  15      701.04      699.04    432.24 o 
 -12   8  15     1206.43      695.52    436.37 o 
 -11   8  15      142.72      230.58    387.91 o 
 -10   8  15    42497.30    41130.03   1079.50 o 
  -9   8  15    51216.94    49533.68   1205.68 o 
  -8   8  15    81156.75    78386.88   1639.29 o 
  -7   8  15    53389.30    50485.76   1198.69 o 
  -6   8  15    10170.98     9957.48    746.13 o 
  -5   8  15     9833.43     9256.74    538.04 o 
  -4   8  15    19503.53    18730.75    706.28 o 
  -3   8  15     5235.15     5592.75    581.20 o 
  -2   8  15   113602.48   108782.16   2445.04 o 
  -1   8  15    28311.27    25805.32   1157.46 o 
   0   8  15    60284.04    56677.12   1181.10 o 
   1   8  15     7663.73     8083.76    442.95 o 
   2   8  15     3131.11     3028.36    388.63 o 
   3   8  15    19680.87    18653.58    642.98 o 
   4   8  15    79922.82    74734.08   1772.16 o 
   5   8  15    13701.41    13146.25    683.81 o 
   6   8  15    52809.80    49650.89   1794.85 o 
   7   8  15     6266.28     6245.56    571.40 o 
   8   8  15     2035.41     2460.42    463.30 o 
   9   8  15    13623.19    12811.94   1142.57 o 
  10   8  15    10984.38    11036.62   1080.48 o 
  11   8  15    12076.86    13890.63   1348.86 o 
 -14   9  15     8596.19     9533.67    749.23 o 
 -13   9  15     2460.29     2423.42    483.49 o 
 -12   9  15    56764.32    60011.77   2036.15 o 
 -11   9  15    12646.49    12950.31    768.28 o 
 -10   9  15    44785.97    44937.29   1154.05 o 
  -9   9  15    16447.62    16654.54    852.84 o 
  -8   9  15      344.29      476.07    292.98 o 
  -7   9  15     1910.54     1876.57    377.56 o 
  -6   9  15    51548.81    51809.48   1371.97 o 
  -5   9  15     1911.68     1301.92    478.06 o 
  -4   9  15    46696.71    44913.34   1566.12 o 
  -3   9  15     2500.96     2044.16    677.08 o 
  -2   9  15      511.86      972.15    411.10 o 
  -1   9  15    34173.84    32954.75    916.14 o 
   0   9  15   130131.13   125433.98   2239.26 o 
   1   9  15    84532.17    80579.52   1584.08 o 
   2   9  15   140642.89   141435.55   2507.95 o 
   3   9  15    25005.59    24471.09    756.73 o 
   4   9  15    29190.51    28826.08    982.85 o 
   5   9  15      219.02      645.29    354.10 o 
   6   9  15     9286.95     8684.76    620.92 o 
   7   9  15     4556.96     4609.51    627.66 o 
   8   9  15    52929.77    48872.17   1457.84 o 
   9   9  15     2637.74     2461.86    710.19 o 
  10   9  15     8127.21     9461.25    994.85 o 
 -14  10  15    10587.47    11349.90    800.99 o 
 -13  10  15      378.74      392.56    422.01 o 
 -12  10  15     7148.20     7355.42    662.18 o 
 -11  10  15     4066.84     3906.28    541.55 o 
 -10  10  15    90526.47    91077.26   2243.52 o 
  -9  10  15    11249.69    11036.19    658.13 o 
  -8  10  15   158914.91   158033.38   3322.42 o 
  -7  10  15     2511.84     1905.66    383.54 o 
  -6  10  15    31271.34    30809.90   2433.24 o 
  -5  10  15     5447.94     5570.29    629.43 o 
  -4  10  15     4428.57     4463.54    600.49 o 
  -3  10  15    10579.65    10792.53    766.53 o 
  -2  10  15    97688.42    92146.09   2592.05 o 
  -1  10  15     5512.97     5717.12    399.28 o 
   0  10  15    33049.89    32039.82    856.64 o 
   1  10  15     3812.47     3195.96    499.62 o 
   2  10  15        0.39        1.75    264.09 o 
   3  10  15    21026.65    20364.98    982.51 o 
   4  10  15    13330.15    13437.02    720.95 o 
   5  10  15     8905.89     8473.72    626.71 o 
   6  10  15    43100.32    40755.45   1280.84 o 
   7  10  15     4844.50     5385.94    885.47 o 
   8  10  15     2485.84     2331.22    607.54 o 
   9  10  15    10701.71    10000.38   2031.23 o 
 -13  11  15     6183.60     7619.63    834.07 o 
 -12  11  15    23136.24    25314.89   1074.20 o 
 -11  11  15      285.27      173.29    400.52 o 
 -10  11  15    41809.92    45264.69   1814.35 o 
  -9  11  15     9586.13     9792.08    737.07 o 
  -8  11  15     7072.50     7038.81    920.40 o 
  -7  11  15    44486.05    46063.71   1636.99 o 
  -6  11  15     6065.88     5377.06    641.26 o 
  -5  11  15    26363.16    26446.90   1170.71 o 
  -4  11  15    14158.70    13985.98    875.15 o 
  -3  11  15      568.40     1299.19    459.65 o 
  -2  11  15      665.41      461.13    439.04 o 
  -1  11  15     3787.06     4028.12    586.91 o 
   0  11  15    83002.88    81701.55   1634.88 o 
   1  11  15    11347.62    11404.57    723.79 o 
   2  11  15    93823.17    94182.37   1845.49 o 
   3  11  15     2920.67     3060.57    441.01 o 
   4  11  15    40434.04    39224.50   1198.40 o 
   5  11  15    30866.54    31270.81   1086.14 o 
   6  11  15     1221.79     1142.82    400.88 o 
   7  11  15    28924.44    28957.55   1109.08 o 
   8  11  15    23882.83    25489.03   1337.37 o 
   9  11  15     3770.46     3331.18    506.41 o 
 -12  12  15     1811.67     2068.02    592.99 o 
 -11  12  15     1169.40      789.56   1237.78 o 
 -10  12  15     4590.02     5082.37    666.99 o 
  -9  12  15       88.23      322.22    373.20 o 
  -8  12  15    38090.80    37924.84   1544.58 o 
  -7  12  15     6082.94     6718.11    715.37 o 
  -6  12  15    17394.48    18089.51   1248.36 o 
  -5  12  15    32498.71    32687.06   2025.94 o 
  -4  12  15      290.23     1057.21    440.60 o 
  -3  12  15    35187.84    34162.59   1391.35 o 
  -2  12  15    27171.33    25449.00   1181.31 o 
  -1  12  15      842.97      137.44    413.92 o 
   0  12  15    24465.01    24479.96    917.19 o 
   1  12  15    17015.57    16316.80    657.12 o 
   2  12  15      171.52        3.85    280.13 o 
   3  12  15    59108.85    60728.22   1602.18 o 
   4  12  15     4803.97     4650.13    523.89 o 
   5  12  15    36999.27    37296.76   1225.00 o 
   6  12  15    25726.03    24176.34   1162.62 o 
   7  12  15     1760.15     1614.37    452.37 o 
 -10  13  15    20397.76    22978.25   1819.64 o 
  -9  13  15    13311.96    13097.18   1438.79 o 
  -8  13  15    20608.17    21957.19   1258.94 o 
  -7  13  15    25622.01    26143.48   2438.53 o 
  -6  13  15    11888.84    11372.02   1042.06 o 
  -5  13  15    24816.93    26545.34   1634.50 o 
  -4  13  15    57640.59    55906.74   1929.63 o 
  -3  13  15     1058.02     1204.08    521.09 o 
  -2  13  15    37080.14    37018.60   1488.66 o 
  -1  13  15      519.11      448.99    466.42 o 
   0  13  15     1573.98     1732.26    453.18 o 
   1  13  15     1458.29     1744.86    433.71 o 
   2  13  15     3092.16     3394.97    467.55 o 
   3  13  15     4986.13     4957.94    542.99 o 
   4  13  15     8564.77     8814.99    665.38 o 
   5  13  15    34841.29    35016.07   1204.05 o 
   6  13  15     2481.71     2743.04    487.48 o 
  -9  14  15     1589.50     2316.87    846.34 o 
  -8  14  15     3220.40     4364.78    626.53 o 
  -7  14  15     4533.48     4350.98    655.49 o 
  -6  14  15     8038.62     8933.32    852.41 o 
  -5  14  15     2759.01     2970.67    607.39 o 
  -4  14  15       34.88      461.24    449.74 o 
  -3  14  15     4964.86     5026.71    705.47 o 
  -2  14  15    11791.38    11144.54   1015.61 o 
  -1  14  15      942.28      640.05    444.67 o 
   0  14  15    11690.05    11124.64    703.92 o 
   1  14  15     6477.45     6678.66    592.04 o 
   2  14  15     6469.44     6050.20    729.11 o 
   3  14  15     9114.88     9395.77    679.73 o 
   4  14  15     2998.29     3442.54    614.91 o 
   5  14  15      935.10      756.21    389.73 o 
  -6  15  15     8520.32     9076.52    875.05 o 
  -5  15  15    13381.53    11932.71    989.17 o 
  -4  15  15    34824.68    36920.81   1563.25 o 
  -3  15  15    18517.01    19662.77   1143.89 o 
  -2  15  15    37074.29    37219.57   1540.81 o 
  -1  15  15    10025.09    10935.31    901.40 o 
   0  15  15    12698.37    12638.12    928.59 o 
   1  15  15      153.98       35.54    480.36 o 
   2  15  15        7.04        0.00    618.89 o 
 -16   0  16     2775.31     2401.50    941.56 o 
 -14   0  16    95314.70    96038.95   4147.09 o 
 -12   0  16   386479.00   405799.34  17260.14 o 
 -10   0  16   150605.98   143800.38   3822.44 o 
  -8   0  16     4147.01     4071.86    724.68 o 
  -6   0  16    92140.50    91072.79   2548.81 o 
  -4   0  16    59765.16    57258.35   1521.82 o 
  -2   0  16    60299.89    59127.47   2221.70 o 
   0   0  16   505455.50   534603.88  11718.90 o 
   2   0  16   266604.31   278813.22   6403.36 o 
   4   0  16    19538.47    19509.91    983.87 o 
   6   0  16    94583.69    94039.45   4073.03 o 
   8   0  16   247149.31   260399.06   9066.47 o 
  10   0  16    77860.39    76287.38   3819.13 o 
  12   0  16      355.84     2888.15   1174.30 o 
 -17   1  16     7018.02     7398.01    901.21 o 
 -16   1  16    34997.96    33547.18   2750.62 o 
 -15   1  16    17432.49    15170.75   1076.91 o 
 -14   1  16    34970.64    37925.33   1750.88 o 
 -13   1  16     5700.84     5848.03    604.13 o 
 -12   1  16     1138.36     1639.84    391.29 o 
 -11   1  16       27.43      364.74    349.65 o 
 -10   1  16   257044.17   257128.47   5102.10 o 
  -9   1  16      173.59      546.79    340.37 o 
  -8   1  16   188809.36   175856.91  10052.25 o 
  -7   1  16     1751.43     1808.08    334.23 o 
  -6   1  16    50008.24    48078.70   1122.60 o 
  -5   1  16     1473.03     1264.83    283.24 o 
  -4   1  16   164889.69   163820.41   2689.28 o 
  -3   1  16      862.29      960.74    166.39 o 
  -2   1  16   637789.50   667816.94   8446.44 o 
  -1   1  16       44.72       74.24    195.92 o 
   0   1  16   182764.97   187603.80   3133.73 o 
   1   1  16     3756.27     3855.99    365.62 o 
   2   1  16      847.28      981.75    284.77 o 
   3   1  16     9809.45    10188.77    489.32 o 
   4   1  16   135810.30   137741.20   2467.57 o 
   5   1  16    10065.95    10146.10    491.16 o 
   6   1  16    53190.99    52910.09   1542.82 o 
   7   1  16    37331.62    36765.38   1724.29 o 
   8   1  16     8768.70     9958.20   1028.41 o 
   9   1  16     6887.36     9714.80   1306.54 o 
  10   1  16   166601.23   178115.61   4828.75 o 
  11   1  16     1109.06     1689.47    821.96 o 
  12   1  16    66425.89    70424.67   2983.36 o 
  13   1  16     2152.46     1053.77    751.11 o 
 -17   2  16      218.59        0.00    477.19 o 
 -16   2  16     8582.22     8807.69    911.82 o 
 -15   2  16      389.89      486.35    613.60 o 
 -14   2  16    24472.60    23562.37   1271.45 o 
 -13   2  16      108.16        0.00    437.72 o 
 -12   2  16   142971.08   146000.11   2756.66 o 
 -11   2  16     8060.15     7798.98    539.31 o 
 -10   2  16    55483.44    53148.00   2124.05 o 
  -9   2  16     5035.98     4659.48    440.56 o 
  -8   2  16    18229.64    18045.90    707.00 o 
  -7   2  16    40846.34    38997.72   1000.71 o 
  -6   2  16   165563.69   164428.13   2916.88 o 
  -5   2  16    33844.32    31708.80   1061.26 o 
  -4   2  16   137084.69   138331.36   2151.18 o 
  -3   2  16    57366.30    56092.16    898.36 o 
  -2   2  16      820.53      859.26    172.49 o 
  -1   2  16    24048.43    22445.67    556.82 o 
   0   2  16   168592.41   172997.39   2905.66 o 
   1   2  16     7867.84     8006.80    507.99 o 
   2   2  16   114702.16   116015.09   2100.65 o 
   3   2  16     7012.65     7271.18    435.75 o 
   4   2  16     5910.34     5670.13    408.09 o 
   5   2  16     7122.47     7430.37    439.35 o 
   6   2  16    23089.01    23234.42    966.97 o 
   7   2  16      863.68      987.74    695.58 o 
   8   2  16   132468.75   141797.94   3942.31 o 
   9   2  16      136.00      933.32    777.88 o 
  10   2  16    13183.78    12844.13   1243.07 o 
  11   2  16      338.99        0.00    946.85 o 
  12   2  16     7725.67    10007.95   2665.99 o 
 -17   3  16     5335.46     5838.99    837.44 o 
 -16   3  16    63806.77    65421.37   3147.34 o 
 -15   3  16     8891.22     8543.13    957.43 o 
 -14   3  16    76528.63    78323.15   2042.02 o 
 -13   3  16      371.31      617.30    402.55 o 
 -12   3  16     6673.62     6477.96    511.32 o 
 -11   3  16      140.36      438.93    328.28 o 
 -10   3  16    38589.39    37144.02   1211.28 o 
  -9   3  16      622.27      224.47    302.12 o 
  -8   3  16    59077.83    53734.53   2975.46 o 
  -7   3  16     1675.26     1653.92    324.75 o 
  -6   3  16    36578.46    35954.95    935.57 o 
  -5   3  16    12552.08    12106.43    401.97 o 
  -4   3  16    11455.08    11072.21    446.88 o 
  -3   3  16      531.84      824.57    147.50 o 
  -2   3  16    95924.86    92808.20   1473.79 o 
  -1   3  16      847.36     1187.43    200.24 o 
   0   3  16    10448.59    11076.93    452.55 o 
   1   3  16     9204.93     9713.30    479.48 o 
   2   3  16    64995.38    66278.50   1359.79 o 
   3   3  16    10446.58    10376.32    619.00 o 
   4   3  16   194735.31   196685.48   3332.59 o 
   5   3  16    38839.86    36437.12   1140.24 o 
   6   3  16    49830.77    47410.04   1358.09 o 
   7   3  16    30406.47    29309.48   1466.16 o 
   8   3  16     4774.89     5283.51   1094.96 o 
   9   3  16    16620.09    15354.69   1237.90 o 
  10   3  16     8625.66    10137.06   1370.02 o 
  11   3  16       82.42      490.63    692.69 o 
  12   3  16     8366.28     8380.79   1046.02 o 
 -17   4  16      916.33     1497.98   1005.03 o 
 -16   4  16    17157.70    18865.62   2417.37 o 
 -15   4  16      819.29        0.00    534.52 o 
 -14   4  16       31.70        0.00    351.98 o 
 -13   4  16      530.81      550.89    408.50 o 
 -12   4  16     2521.51     2595.51    476.52 o 
 -11   4  16     5079.41     5662.54    477.14 o 
 -10   4  16       19.96      229.40    329.14 o 
  -9   4  16      824.29      994.79    346.71 o 
  -8   4  16    51336.10    49314.07   1188.51 o 
  -7   4  16       91.65      237.66    377.17 o 
  -6   4  16   197963.31   177671.42   7851.79 o 
  -5   4  16     6425.74     5664.39    395.28 o 
  -4   4  16   112688.16   111975.01   1796.70 o 
  -3   4  16     3613.80     3660.63    221.70 o 
  -2   4  16    20120.77    19595.95    487.17 o 
  -1   4  16     4235.20     4998.46    273.11 o 
   0   4  16     2110.67     2305.46    485.58 o 
   1   4  16      676.85      985.29    331.36 o 
   2   4  16    14200.52    15356.30    568.33 o 
   3   4  16      378.49      321.34    281.69 o 
   4   4  16      342.78      350.39    336.31 o 
   5   4  16        7.01      110.77    317.05 o 
   6   4  16     8845.26     8294.80    592.10 o 
   7   4  16     1465.10     1638.10    384.05 o 
   8   4  16     7252.62     6931.94    892.79 o 
   9   4  16       76.83      572.32    682.98 o 
  10   4  16      595.89     1955.79    736.22 o 
  11   4  16       57.75        0.00    609.54 o 
  12   4  16    27670.15    28991.90   2993.94 o 
 -16   5  16    19904.80    23354.81   2216.37 o 
 -15   5  16    17110.64    15899.50   1107.07 o 
 -14   5  16    19081.96    19547.43    947.26 o 
 -13   5  16    15154.96    15673.63    835.19 o 
 -12   5  16    17893.10    16996.35    838.94 o 
 -11   5  16     6254.03     5843.77    479.81 o 
 -10   5  16       27.98      179.41    313.71 o 
  -9   5  16      548.83      603.12    332.14 o 
  -8   5  16    18821.03    17223.12    666.13 o 
  -7   5  16    20172.69    18615.50    687.15 o 
  -6   5  16     1565.50     1868.18    324.25 o 
  -5   5  16       24.83      284.18    265.83 o 
  -4   5  16      226.97        0.00    220.00 o 
  -3   5  16     8181.30     8307.36    318.17 o 
  -2   5  16      330.99      429.31    228.07 o 
  -1   5  16     2629.14     2691.65    231.77 o 
   0   5  16    12148.23    11538.72    461.01 o 
   1   5  16      895.31     1087.52    273.13 o 
   2   5  16    61433.14    57809.36   2927.61 o 
   3   5  16    52581.81    48355.10   1100.29 o 
   4   5  16    58313.71    57626.77   1719.02 o 
   5   5  16    58592.98    56984.07   1490.38 o 
   6   5  16    27595.85    27044.41   1776.29 o 
   7   5  16     4604.46     5027.84    728.75 o 
   8   5  16       61.49      735.42    637.99 o 
   9   5  16      125.44      746.26   1243.07 o 
  10   5  16      224.61      550.01    689.81 o 
  11   5  16     1786.39     1812.13    747.62 o 
  12   5  16       73.93      283.94    756.42 o 
 -16   6  16     4888.36     4876.95    794.56 o 
 -15   6  16      996.05      480.17    581.86 o 
 -14   6  16      107.46        0.00    400.17 o 
 -13   6  16     8989.77     9677.72    716.46 o 
 -12   6  16       34.94      548.26    396.56 o 
 -11   6  16     9550.44     9845.30    565.92 o 
 -10   6  16      574.35     1060.25    337.65 o 
  -9   6  16     8424.01     9524.77    544.94 o 
  -8   6  16      204.14      508.40    309.75 o 
  -7   6  16   145911.41   143483.91   2627.09 o 
  -6   6  16     7883.33     7767.92    601.63 o 
  -5   6  16   221876.44   217849.69   4289.56 o 
  -4   6  16     6789.91     6899.50    742.66 o 
  -3   6  16    35972.06    35728.41   1054.97 o 
  -2   6  16      393.02      575.11    261.69 o 
  -1   6  16      585.18      760.15    238.38 o 
   0   6  16     3934.22     3893.87    331.55 o 
   1   6  16    28492.23    27657.80    919.77 o 
   2   6  16     5663.94     6280.23    402.79 o 
   3   6  16     7265.93     7198.81    443.94 o 
   4   6  16     3050.66     2439.63    414.24 o 
   5   6  16    10669.06    10761.79    948.18 o 
   6   6  16     7189.50     7672.65    577.53 o 
   7   6  16    17308.03    16535.04    809.63 o 
   8   6  16      446.10      591.63    629.47 o 
   9   6  16    18613.28    19192.94   1308.55 o 
  10   6  16     2455.12     1767.30    717.68 o 
  11   6  16      279.29        0.00   1137.28 o 
 -15   7  16    62568.52    63064.88   3454.14 o 
 -14   7  16      864.59     1090.79    463.96 o 
 -13   7  16    19498.82    20527.57    974.17 o 
 -12   7  16      272.72      106.46    541.26 o 
 -11   7  16    12587.66    13645.23    769.56 o 
 -10   7  16      722.25      473.35    318.80 o 
  -9   7  16    47044.33    48692.45   1196.80 o 
  -8   7  16     7562.00     7453.65    497.89 o 
  -7   7  16    33990.82    32871.99    927.28 o 
  -6   7  16      317.26      479.31    301.49 o 
  -5   7  16     4126.64     4156.51    430.20 o 
  -4   7  16     1535.74     2017.09    352.59 o 
  -3   7  16    92888.25    90400.18   3575.81 o 
  -2   7  16    13712.70    12711.13    479.42 o 
  -1   7  16    70584.42    68156.99   1339.95 o 
   0   7  16      275.09      490.05    247.10 o 
   1   7  16      106.31      322.19    251.92 o 
   2   7  16    11155.45    11183.33    508.83 o 
   3   7  16   160715.28   157628.20   2750.60 o 
   4   7  16     6383.57     5861.07    498.18 o 
   5   7  16   153142.58   148217.53   3079.79 o 
   6   7  16    20078.17    17227.33    784.18 o 
   7   7  16    47155.96    46902.75   1382.08 o 
   8   7  16    28596.82    28485.72   1682.11 o 
   9   7  16       26.78        0.00    574.34 o 
  10   7  16     2474.08     1868.97    732.08 o 
  11   7  16    21396.65    20770.04   1404.22 o 
 -15   8  16     2407.79     2554.25    510.09 o 
 -14   8  16     4531.69     4259.83    585.59 o 
 -13   8  16    71208.65    73690.40   2001.45 o 
 -12   8  16    19415.60    20621.73    938.03 o 
 -11   8  16    67341.34    68879.69   1850.61 o 
 -10   8  16    51307.62    53765.92   1310.10 o 
  -9   8  16     4645.75     4737.07    435.66 o 
  -8   8  16    19935.61    20534.99   1333.06 o 
  -7   8  16    86325.28    84033.78   2330.19 o 
  -6   8  16     9165.76     8693.12    714.93 o 
  -5   8  16   150006.88   152183.59   3152.10 o 
  -4   8  16     5449.88     4820.76    719.39 o 
  -3   8  16    41361.32    39497.03   1507.55 o 
  -2   8  16     6977.25     7353.23    555.82 o 
  -1   8  16    27574.30    27077.67    750.28 o 
   0   8  16    42891.30    41357.03    972.44 o 
   1   8  16   110460.90   102572.84   2923.85 o 
   2   8  16    12226.83    11276.97    525.41 o 
   3   8  16    55647.47    54466.31   1220.32 o 
   4   8  16     4798.20     3944.34    459.23 o 
   5   8  16     4397.79     3331.79    463.48 o 
   6   8  16    15861.81    14762.26    764.47 o 
   7   8  16    98727.72    99929.12   2344.37 o 
   8   8  16     5275.85     5161.94    556.94 o 
   9   8  16    67660.58    65372.81   2351.96 o 
  10   8  16      287.00     1721.65    645.35 o 
 -14   9  16      641.16       55.18    402.83 o 
 -13   9  16     5795.73     6743.58    663.31 o 
 -12   9  16      365.33      661.33    454.33 o 
 -11   9  16    57537.92    61344.85   1726.62 o 
 -10   9  16    10684.89    10865.89    589.37 o 
  -9   9  16   212055.92   217462.16   3846.29 o 
  -8   9  16    13542.08    13489.64    611.83 o 
  -7   9  16    99901.30    98986.93   2252.99 o 
  -6   9  16       64.97      249.31    289.17 o 
  -5   9  16     1837.51     1462.42    464.72 o 
  -4   9  16    15318.61    14866.43   1851.38 o 
  -3   9  16   209405.69   209760.66   5135.46 o 
  -2   9  16    19719.36    18160.97    931.14 o 
  -1   9  16   166517.52   163446.02   2803.65 o 
   0   9  16    13689.78    12793.86    538.62 o 
   1   9  16    15380.28    14579.87    575.78 o 
   2   9  16     2674.37     2512.57    340.97 o 
   3   9  16    25772.92    24333.41    760.92 o 
   4   9  16      741.84      952.37    354.03 o 
   5   9  16    87368.12    86765.45   2055.15 o 
   6   9  16     3338.08     3730.79    494.56 o 
   7   9  16     7865.14    10323.12    994.39 o 
   8   9  16    29808.40    29120.47   1116.07 o 
   9   9  16    21465.57    22551.09   1372.57 o 
  10   9  16    14855.13    14171.69   1199.80 o 
 -13  10  16    77475.85    81190.08   3018.27 o 
 -12  10  16     8200.93     9309.29    719.47 o 
 -11  10  16   103650.00   109732.53   2624.05 o 
 -10  10  16     8998.52     9688.90   1047.52 o 
  -9  10  16    20625.12    21133.93    874.25 o 
  -8  10  16       17.08       42.65    341.06 o 
  -7  10  16    10001.98     9779.48    795.40 o 
  -6  10  16    16685.23    15662.51    946.85 o 
  -5  10  16    39864.27    41798.84   1540.53 o 
  -4  10  16     1445.54     1853.03    571.28 o 
  -3  10  16     6936.19     7133.77    695.22 o 
  -2  10  16     3170.08     3464.26    557.27 o 
  -1  10  16    99012.97    96505.99   1831.54 o 
   0  10  16    23393.35    22503.84    709.65 o 
   1  10  16   201269.31   201417.53   3426.00 o 
   2  10  16    18149.25    17796.66    651.71 o 
   3  10  16    73716.51    74545.37   1801.71 o 
   4  10  16      473.80      781.76    353.27 o 
   5  10  16       63.08       25.86    338.14 o 
   6  10  16    16636.77    16859.08    835.33 o 
   7  10  16    95452.84    95609.08   2306.47 o 
   8  10  16    10137.05    11302.97    751.18 o 
   9  10  16    50799.99    50068.13   2001.08 o 
 -13  11  16     1228.51     2600.42    620.40 o 
 -12  11  16       62.84      208.03    427.24 o 
 -11  11  16    47352.06    49091.54   1524.91 o 
 -10  11  16     3769.52     3803.15    662.64 o 
  -9  11  16    96106.47    98030.20   4131.22 o 
  -8  11  16    16138.95    15981.70    986.44 o 
  -7  11  16    22428.62    22559.88   1110.71 o 
  -6  11  16       40.97       35.42    571.28 o 
  -5  11  16     2147.15     1893.55    528.61 o 
  -4  11  16     6821.44     8187.00    755.11 o 
  -3  11  16   122345.72   123054.34   3332.60 o 
  -2  11  16     7860.05     8415.60    732.99 o 
  -1  11  16   114104.12   112309.41   2469.18 o 
   0  11  16       44.83        0.00    329.83 o 
   1  11  16     4546.31     4285.69    406.02 o 
   2  11  16    13617.53    13900.78    641.21 o 
   3  11  16     7335.23     7314.57    672.26 o 
   4  11  16    34493.93    34921.16   1157.50 o 
   5  11  16    32260.09    33836.94   1160.53 o 
   6  11  16    19902.25    19430.03    906.21 o 
   7  11  16      874.04      596.37    396.83 o 
   8  11  16     1958.55     2706.92    765.20 o 
 -11  12  16    23255.17    24964.30   1251.66 o 
 -10  12  16     1973.23     2877.57    878.08 o 
  -9  12  16     7264.40     7340.29    872.79 o 
  -8  12  16    21647.59    21519.63   1370.02 o 
  -7  12  16    13008.29    14071.35   1020.90 o 
  -6  12  16    44798.30    44826.69   1719.14 o 
  -5  12  16    26508.83    27648.58   1306.55 o 
  -4  12  16    31073.76    28235.14   1265.98 o 
  -3  12  16     7259.63     8971.35    888.66 o 
  -2  12  16     4633.70     4724.97    639.57 o 
  -1  12  16    29367.90    30029.03   1027.38 o 
   0  12  16        5.54        0.00    295.07 o 
   1  12  16    56280.41    57475.83   1315.05 o 
   2  12  16     3034.27     3157.40    401.82 o 
   3  12  16    12336.20    12640.34    889.75 o 
   4  12  16     2161.59     2183.05    441.75 o 
   5  12  16     1532.87     2038.85    454.80 o 
   6  12  16     6610.89     6758.52    611.01 o 
   7  12  16    36962.83    39494.82   1137.48 o 
 -10  13  16        2.82        0.00    497.23 o 
  -9  13  16    14367.41    15297.68   1512.84 o 
  -8  13  16     2426.66      963.98   1063.22 o 
  -7  13  16     7367.15     7609.44    784.73 o 
  -6  13  16     3134.78     4299.57   1063.22 o 
  -5  13  16      383.16      587.62    467.50 o 
  -4  13  16       26.02      291.20    447.16 o 
  -3  13  16    11856.73    10937.11    874.38 o 
  -2  13  16      368.67      410.21    482.46 o 
  -1  13  16     5213.87     5314.67    537.03 o 
   0  13  16      634.20      416.63    357.02 o 
   1  13  16     2101.49     1679.90    350.23 o 
   2  13  16    12161.45    12225.75    705.41 o 
   3  13  16    15649.05    15704.70    810.60 o 
   4  13  16    19456.88    20012.16   1210.96 o 
   5  13  16    20352.62    21262.80    947.00 o 
   6  13  16     8854.32     9034.49   1157.46 o 
  -8  14  16      593.70      613.52    830.48 o 
  -7  14  16    17482.69    17654.56   1101.10 o 
  -6  14  16      225.16      259.62    497.96 o 
  -5  14  16    27100.64    29749.55   2105.28 o 
  -4  14  16      374.18      887.70    487.63 o 
  -3  14  16    23479.57    23475.19   1184.82 o 
  -2  14  16      264.02      940.77    501.04 o 
  -1  14  16     3085.77     3632.63    496.39 o 
   0  14  16     3548.53     3386.27    486.33 o 
   1  14  16      618.06      552.22    370.98 o 
   2  14  16     3680.00     3619.96    494.26 o 
   3  14  16      237.51      439.14    377.56 o 
   4  14  16     1539.65     1638.45    427.30 o 
  -6  15  16      174.57        0.00    399.25 o 
  -5  15  16        9.58      344.54    471.46 o 
  -4  15  16      953.44      750.67    613.60 o 
  -3  15  16     1385.75      735.38    505.54 o 
  -2  15  16      620.71      922.36    502.91 o 
  -1  15  16      109.75        0.00    330.48 o 
   0  15  16      404.68       84.37    345.52 o 
   1  15  16     7017.28     7345.04    795.31 o 
 -17   0  17    21964.30    23803.44   1946.59 o 
 -15   0  17    44227.30    42645.19   2496.72 o 
 -13   0  17    12277.22    13015.41   1560.45 o 
 -11   0  17    99705.08    99352.58   8209.54 o 
  -9   0  17   138596.61   136207.58   6643.80 o 
  -7   0  17    24018.68    25819.04   3184.37 o 
  -5   0  17   100525.59    96410.36   3157.92 o 
  -3   0  17   528438.38   551814.56  11539.74 o 
  -1   0  17   394774.84   419179.66   9293.30 o 
   1   0  17    48471.44    49380.07   1585.06 o 
   3   0  17    53721.36    55088.74   1745.77 o 
   5   0  17    35792.80    35229.82   1320.84 o 
   7   0  17     2871.80     3279.59   1142.57 o 
   9   0  17    89319.01    94705.95   4348.10 o 
  11   0  17    73532.70    74700.49   3755.65 o 
 -17   1  17     3135.20     1908.06    657.15 o 
 -16   1  17     6422.68     6297.26    821.25 o 
 -15   1  17    29307.35    29133.05   1412.90 o 
 -14   1  17     7150.56     7847.69    847.85 o 
 -13   1  17   159941.70   169610.89   4258.78 o 
 -12   1  17     4229.05     4019.94    457.53 o 
 -11   1  17   167600.09   169322.39   3120.78 o 
 -10   1  17      174.88      296.20    342.57 o 
  -9   1  17      350.04      389.11    326.18 o 
  -8   1  17      267.04      113.46    304.30 o 
  -7   1  17    48652.55    47089.90   1992.32 o 
  -6   1  17     7732.79     7092.50    456.21 o 
  -5   1  17    83520.36    81568.97   1639.81 o 
  -4   1  17    41843.97    41740.49   1000.67 o 
  -3   1  17       24.84      191.85    161.74 o 
  -2   1  17    38902.87    40114.00    756.99 o 
  -1   1  17   115780.12   120990.60   1909.78 o 
   0   1  17       94.26      324.48    273.41 o 
   1   1  17   197997.41   204323.58   3416.85 o 
   2   1  17      959.88     1432.93    320.24 o 
   3   1  17    20489.14    19766.79   1000.37 o 
   4   1  17     8320.82     7698.21    502.38 o 
   5   1  17    54798.63    56461.68   1275.06 o 
   6   1  17     5207.57     4416.36    915.11 o 
   7   1  17   172951.08   177963.33   4671.58 o 
   8   1  17     2548.79     3100.11   1534.00 o 
   9   1  17   117847.09   126250.82   3709.61 o 
  10   1  17      147.48      740.10    699.18 o 
  11   1  17     2450.69     2890.30    844.43 o 
  12   1  17      613.49      250.94    628.25 o 
 -17   2  17    29525.98    32534.69   2634.25 o 
 -16   2  17    13220.31    13579.69   1075.27 o 
 -15   2  17    36241.22    33930.06   1536.18 o 
 -14   2  17    24081.14    22962.60   1623.92 o 
 -13   2  17     5383.46     4668.51    581.81 o 
 -12   2  17    10796.33    10271.48    604.12 o 
 -11   2  17    37815.99    39289.48   1093.30 o 
 -10   2  17       10.56      513.71    332.95 o 
  -9   2  17    91836.91    88481.80   1827.51 o 
  -8   2  17    28915.42    28363.57    875.55 o 
  -7   2  17    37463.15    33558.39   1285.49 o 
  -6   2  17    20033.08    18418.61    666.67 o 
  -5   2  17    46191.65    45053.06   1085.69 o 
  -4   2  17   104538.45   104741.13   1706.18 o 
  -3   2  17   155110.53   153889.09   2375.57 o 
  -2   2  17    19254.73    19882.13    517.22 o 
  -1   2  17    96964.41    98083.81   1727.91 o 
   0   2  17       46.52      381.64    257.28 o 
   1   2  17     5097.25     5121.31    493.49 o 
   2   2  17     1091.12     1527.78    322.56 o 
   3   2  17   132618.52   133912.33   2407.71 o 
   4   2  17     2149.57     2270.04    345.36 o 
   5   2  17    55361.13    55124.04   1502.14 o 
   6   2  17    52268.50    50991.54   1448.09 o 
   7   2  17      974.49     1427.33    676.72 o 
   8   2  17    60522.42    63609.07   2289.06 o 
   9   2  17    53557.56    52389.56   2290.42 o 
  10   2  17    12053.27    12506.68   1206.73 o 
  11   2  17    57856.79    62840.70   2888.15 o 
  12   2  17      424.96      613.44    721.16 o 
 -17   3  17    14647.87    14851.60   1136.77 o 
 -16   3  17    16970.77    19465.53   1238.49 o 
 -15   3  17      414.42       61.69    597.73 o 
 -14   3  17    22231.80    22051.67    993.20 o 
 -13   3  17    11256.04    10682.26    728.47 o 
 -12   3  17     4507.27     4210.77    452.79 o 
 -11   3  17      810.01      710.14    351.59 o 
 -10   3  17     3752.40     4255.76    448.52 o 
  -9   3  17    42877.43    40547.02   1083.46 o 
  -8   3  17        3.45        0.00    293.75 o 
  -7   3  17   143508.14   140197.56   2586.15 o 
  -6   3  17     8775.32     7473.56    691.73 o 
  -5   3  17    79012.47    81227.94   1637.02 o 
  -4   3  17    67544.63    65092.34   1165.97 o 
  -3   3  17     1108.18     1109.07    216.49 o 
  -2   3  17    81539.07    79528.88   1335.74 o 
  -1   3  17    45920.71    44984.51    863.21 o 
   0   3  17     1742.41     2054.60    299.99 o 
   1   3  17    90254.09    91588.39   1735.42 o 
   2   3  17    18145.08    19216.06    816.58 o 
   3   3  17     1175.58     1610.99    324.03 o 
   4   3  17    21537.41    20642.80    949.79 o 
   5   3  17     9368.39     9585.79    618.31 o 
   6   3  17    40701.25    40225.53   1355.79 o 
   7   3  17    35216.32    31918.92   1566.12 o 
   8   3  17     1652.54     2363.76    739.58 o 
   9   3  17      247.53        3.15    691.93 o 
  10   3  17     7148.02     5697.19    957.18 o 
  11   3  17    47308.30    52535.96   2188.10 o 
  12   3  17      560.26      845.22    706.18 o 
 -16   4  17       18.17      903.74   1036.77 o 
 -15   4  17    13235.53    12910.02   1039.74 o 
 -14   4  17     4730.25     5228.96    606.62 o 
 -13   4  17     1529.61     1780.46    465.48 o 
 -12   4  17     6174.54     6301.15    579.92 o 
 -11   4  17    33412.45    31723.79    952.67 o 
 -10   4  17      703.21      250.95    346.31 o 
  -9   4  17    53425.41    51387.91   2513.43 o 
  -8   4  17     6514.70     6678.90    479.26 o 
  -7   4  17    10219.75     9865.12    914.65 o 
  -6   4  17    12055.57    11411.17    538.69 o 
  -5   4  17    11644.62    11684.33    458.46 o 
  -4   4  17    37359.67    36478.02    774.66 o 
  -3   4  17     2068.58     3044.81    428.50 o 
  -2   4  17     3089.62     3652.08    249.57 o 
  -1   4  17    20206.58    21127.11    875.94 o 
   0   4  17    20534.02    20720.07    646.12 o 
   1   4  17   158201.20   158499.75   2713.28 o 
   2   4  17    48221.39    47332.29   1087.62 o 
   3   4  17   265457.91   266528.78   5044.50 o 
   4   4  17     6720.99     6221.32    442.36 o 
   5   4  17    42891.63    41611.91   1249.83 o 
   6   4  17    13989.21    14468.20    866.28 o 
   7   4  17      990.51     1694.20    679.63 o 
   8   4  17    38805.14    34764.27   3464.72 o 
   9   4  17    29360.90    26915.23   1514.50 o 
  10   4  17    22404.84    24058.32   1502.23 o 
  11   4  17    15951.75    17125.29   1342.77 o 
  12   4  17     1121.96     2076.61    739.02 o 
 -16   5  17     1406.19     1808.32    643.21 o 
 -15   5  17     2786.03     2536.63    656.26 o 
 -14   5  17     2511.01     2788.89    503.20 o 
 -13   5  17      211.58        0.00    420.31 o 
 -12   5  17       12.97      155.07    393.83 o 
 -11   5  17    15018.21    14697.26    665.62 o 
 -10   5  17    20679.51    20000.79    750.77 o 
  -9   5  17    53336.49    51954.16   1256.83 o 
  -8   5  17    55454.09    51662.99   1240.52 o 
  -7   5  17   148354.92   140627.64   2594.93 o 
  -6   5  17    75625.29    70774.54   1511.43 o 
  -5   5  17    16925.16    15971.30    704.87 o 
  -4   5  17       90.58      442.46    221.82 o 
  -3   5  17     1120.99      951.80    240.15 o 
  -2   5  17    11704.99    11073.43    378.29 o 
  -1   5  17    62975.49    60412.17   1216.58 o 
   0   5  17    20645.67    20051.29    629.09 o 
   1   5  17    36882.33    35472.67    889.59 o 
   2   5  17     3700.22     4150.25    376.98 o 
   3   5  17     3327.08     3518.76    382.60 o 
   4   5  17    13330.25    13065.80    705.47 o 
   5   5  17    35996.41    34025.26   1104.88 o 
   6   5  17    15431.91    14556.41   1092.35 o 
   7   5  17    13086.81    13558.57    906.13 o 
   8   5  17     1909.59     1319.52    680.78 o 
   9   5  17    21467.36    19747.71   3321.90 o 
  10   5  17    17088.17    17277.35   1318.42 o 
  11   5  17    63835.82    64942.34   2443.41 o 
 -16   6  17    34910.46    36850.23   1851.38 o 
 -15   6  17     2173.22     3475.12    729.97 o 
 -14   6  17     3466.27     3139.77    537.77 o 
 -13   6  17     8992.82     8431.23    691.65 o 
 -12   6  17     5308.66     6081.74    612.98 o 
 -11   6  17    13000.02    13643.85    649.13 o 
 -10   6  17    34028.63    32559.44    959.40 o 
  -9   6  17     1933.03     1640.29    363.06 o 
  -8   6  17    34593.08    33568.20    954.72 o 
  -7   6  17     7079.78     7297.45    484.43 o 
  -6   6  17      820.64      664.83    294.79 o 
  -5   6  17    43806.33    41821.21   1031.89 o 
  -4   6  17    35791.63    36261.10   1452.17 o 
  -3   6  17    14442.26    14064.66    539.03 o 
  -2   6  17     6202.52     5472.33    336.04 o 
  -1   6  17    14629.27    13193.79    656.61 o 
   0   6  17     7767.88     8089.28    595.93 o 
   1   6  17    53772.40    52386.66   1387.10 o 
   2   6  17   113168.43   112485.11   2064.90 o 
   3   6  17    44697.88    42116.69   1119.28 o 
   4   6  17   159878.14   155429.55   3173.82 o 
   5   6  17     2909.21     3447.95    457.91 o 
   6   6  17    37195.46    36157.68   1168.75 o 
   7   6  17    27889.07    24804.28   1135.56 o 
   8   6  17      161.08     1137.83    673.26 o 
   9   6  17    28426.03    27340.61   1522.31 o 
  10   6  17    21472.33    20064.26   2322.16 o 
  11   6  17     6106.69     5037.27    877.81 o 
 -15   7  17    10584.75    11303.91    803.57 o 
 -14   7  17     9925.56    11368.09    798.00 o 
 -13   7  17    18776.73    19503.64    942.77 o 
 -12   7  17    13382.55    12858.16    776.20 o 
 -11   7  17      863.53     1038.42    488.16 o 
 -10   7  17      122.70      185.26    329.83 o 
  -9   7  17     3206.44     3161.43    406.02 o 
  -8   7  17    69952.72    65995.02   1478.77 o 
  -7   7  17      471.20      293.55    296.76 o 
  -6   7  17   185727.53   179085.30   3179.66 o 
  -5   7  17      251.70       99.51    331.15 o 
  -4   7  17    40537.08    39670.50   1130.79 o 
  -3   7  17    20975.25    20553.49   1216.37 o 
  -2   7  17     3600.35     3818.70    316.02 o 
  -1   7  17    36437.87    35107.33   1111.65 o 
   0   7  17    59436.14    56372.57   1191.34 o 
   1   7  17      847.96      543.26    278.52 o 
   2   7  17    45116.90    43002.38   1562.92 o 
   3   7  17     8150.87     7796.43    472.19 o 
   4   7  17     1307.76     1258.62    363.82 o 
   5   7  17    55174.39    51026.18   1505.60 o 
   6   7  17    16450.98    16380.37   1166.14 o 
   7   7  17    43509.66    41237.69   1299.01 o 
   8   7  17    29593.21    29284.76   1682.11 o 
   9   7  17      448.26        0.00    569.37 o 
  10   7  17      171.65        0.00    586.91 o 
 -15   8  17      932.68        0.00    816.85 o 
 -14   8  17    18913.92    18849.85    968.36 o 
 -13   8  17      242.95      407.83    554.69 o 
 -12   8  17     4274.86     4003.19    561.93 o 
 -11   8  17     3184.55     2796.17    506.44 o 
 -10   8  17    66424.76    65193.98   1501.64 o 
  -9   8  17      134.78      156.77    309.54 o 
  -8   8  17    86047.30    86316.42   1811.01 o 
  -7   8  17    14198.22    14427.45    628.43 o 
  -6   8  17     3557.86     3746.74    459.21 o 
  -5   8  17    70386.98    71514.58   2202.98 o 
  -4   8  17    42514.46    41381.46   1533.32 o 
  -3   8  17    75693.77    73955.58   1730.75 o 
  -2   8  17    90995.73    85966.28   1629.38 o 
  -1   8  17     7777.36     7988.93    432.71 o 
   0   8  17    11513.67    12073.92    810.83 o 
   1   8  17      820.31     1290.96    305.91 o 
   2   8  17    37402.45    37547.75    958.19 o 
   3   8  17     5918.46     5730.16    433.75 o 
   4   8  17    91666.83    85963.57   2007.03 o 
   5   8  17     3274.80     2854.70    443.49 o 
   6   8  17    37705.78    36152.24   1172.14 o 
   7   8  17    48182.41    47979.38   1437.99 o 
   8   8  17     1068.91      498.23   1100.25 o 
   9   8  17    23423.10    23141.79   1402.26 o 
  10   8  17    35713.88    33278.67   2560.19 o 
 -14   9  17    38174.35    40455.93   1420.99 o 
 -13   9  17    34069.09    34935.15   1290.61 o 
 -12   9  17    95935.95    94313.55   2376.17 o 
 -11   9  17    17763.74    17708.16    894.88 o 
 -10   9  17    35067.33    34961.23   1023.91 o 
  -9   9  17    36039.96    35707.49   1022.73 o 
  -8   9  17     8793.58     8468.03    607.70 o 
  -7   9  17     1041.36      606.97    350.42 o 
  -6   9  17    37424.22    39070.86   1498.75 o 
  -5   9  17     1030.68     1168.53    703.52 o 
  -4   9  17    34334.37    30638.45   1967.75 o 
  -3   9  17      311.96       22.84    391.43 o 
  -2   9  17     9707.52    10200.11    594.23 o 
  -1   9  17    14533.75    14981.49    568.74 o 
   0   9  17   111492.29   109809.21   2208.03 o 
   1   9  17     5341.19     5229.80    408.62 o 
   2   9  17    83707.75    80916.77   1633.76 o 
   3   9  17      687.50      245.98    305.70 o 
   4   9  17      132.54        0.00    315.29 o 
   5   9  17    28510.73    28433.22   1036.78 o 
   6   9  17    86696.48    82054.48   2027.95 o 
   7   9  17    30540.31    29193.15   1092.44 o 
   8   9  17    75701.50    72719.20   1926.61 o 
   9   9  17     1867.84     1094.22    641.26 o 
 -13  10  17     2054.68     2414.26    520.45 o 
 -12  10  17    10219.10    10942.45    779.48 o 
 -11  10  17     2027.83     2683.16    505.87 o 
 -10  10  17    71350.10    73346.49   1659.07 o 
  -9  10  17    11496.76    11415.92    698.99 o 
  -8  10  17    58038.74    55045.29   1898.51 o 
  -7  10  17     8848.11     9280.60    776.27 o 
  -6  10  17     5089.23     4362.05   1089.67 o 
  -5  10  17     2233.40     2479.14    772.29 o 
  -4  10  17   120933.76   119036.43   3257.84 o 
  -3  10  17    11135.72    11394.91    834.07 o 
  -2  10  17   151084.48   149726.25   3104.43 o 
  -1  10  17    22577.75    22731.25    723.08 o 
   0  10  17    45595.11    46186.42   1093.31 o 
   1  10  17     5291.28     5392.81    421.53 o 
   2  10  17      177.85        0.00    273.59 o 
   3  10  17       74.41       99.21    319.66 o 
   4  10  17    13420.46    13431.64    725.75 o 
   5  10  17    10972.73    10737.26    685.82 o 
   6  10  17     3656.14     4336.13    677.92 o 
   7  10  17      321.51      119.88    534.45 o 
   8  10  17    11038.29    11950.59    826.92 o 
 -12  11  17    50426.78    53123.54   1640.04 o 
 -11  11  17     6414.12     6646.23   1036.77 o 
 -10  11  17    19944.28    20876.45   1502.26 o 
  -9  11  17     1570.15     3079.76    594.96 o 
  -8  11  17     7809.96     8443.08    798.76 o 
  -7  11  17    14987.17    16125.27    994.60 o 
  -6  11  17    21524.36    21927.71   1118.35 o 
  -5  11  17    37026.68    34425.10   2211.08 o 
  -4  11  17     6697.83     7422.96    747.96 o 
  -3  11  17    22879.93    21183.61   1571.03 o 
  -2  11  17    24147.96    23837.35    895.80 o 
  -1  11  17       44.32      375.51    348.34 o 
   0  11  17   112909.84   112714.89   2126.78 o 
   1  11  17    16485.35    17556.61    677.74 o 
   2  11  17    34765.29    34171.27   1520.91 o 
   3  11  17    17474.45    17412.55    813.93 o 
   4  11  17      189.64        0.00    314.16 o 
   5  11  17     5441.55     5232.05    549.30 o 
   6  11  17    74432.63    75380.77   2030.52 o 
   7  11  17      105.92        0.00    367.67 o 
 -11  12  17      519.42      677.08    761.71 o 
 -10  12  17    36695.14    33197.86   2094.70 o 
  -9  12  17    21332.21    23138.22   1182.39 o 
  -8  12  17    14868.79    15800.92   1019.45 o 
  -7  12  17    51982.18    52750.29   2094.70 o 
  -6  12  17     7919.80     7845.14    785.37 o 
  -5  12  17    19806.06    21121.09   1139.91 o 
  -4  12  17    39906.87    39823.25   2004.78 o 
  -3  12  17     4958.67     4907.52    651.97 o 
  -2  12  17    48711.62    48450.25   1754.12 o 
  -1  12  17       54.99        0.00    364.86 o 
   0  12  17     1678.52     2229.67    335.01 o 
   1  12  17      128.51        0.00    271.97 o 
   2  12  17    24600.41    24470.65    949.83 o 
   3  12  17    14734.34    14344.07    768.12 o 
   4  12  17    20286.32    21107.30    929.15 o 
   5  12  17    21239.06    22153.11   2269.14 o 
   6  12  17     1315.60     1170.44    415.54 o 
 -10  13  17      861.91     1100.25    772.29 o 
  -9  13  17        4.81     1560.52    436.41 o 
  -8  13  17    37487.25    39731.73   1613.96 o 
  -7  13  17     1298.74     1685.36    563.06 o 
  -6  13  17    27738.42    27034.80   1296.59 o 
  -5  13  17     7840.50     9100.99    852.41 o 
  -4  13  17     1855.55     2445.57   1243.07 o 
  -3  13  17    14194.66    12988.13    953.77 o 
  -2  13  17     7845.96     8052.73    804.15 o 
  -1  13  17     9649.15     9976.64    698.28 o 
   0  13  17    44827.79    43160.98   1925.65 o 
   1  13  17      613.17      696.29    351.21 o 
   2  13  17     1632.10     1342.41    397.70 o 
   3  13  17     4929.92     4913.98    533.70 o 
   4  13  17    17108.40    17342.97    894.37 o 
   5  13  17     8195.41     8430.60    684.14 o 
  -8  14  17     4630.06     5618.55    716.76 o 
  -7  14  17     8836.19     9335.72    894.32 o 
  -6  14  17     9029.01     9257.76   1528.71 o 
  -5  14  17    11628.89    12966.60    990.16 o 
  -4  14  17     1882.14     1954.75    572.24 o 
  -3  14  17     3408.72     3200.86   1163.72 o 
  -2  14  17      647.58     1021.30    495.21 o 
  -1  14  17      685.19      404.88    544.27 o 
   0  14  17    22711.04    23886.38    978.76 o 
   1  14  17     2944.22     4167.51    669.49 o 
   2  14  17    72692.52    76519.88   2792.74 o 
   3  14  17      160.63      261.97    463.21 o 
  -4  15  17      588.14      379.20   1295.97 o 
  -3  15  17     1079.35     2632.68    687.65 o 
  -2  15  17     5521.42     4657.84    672.14 o 
  -1  15  17     2668.90     3058.98    479.53 o 
 -16   0  18    13396.49    12758.64   1512.84 o 
 -14   0  18    75806.34    75292.93   3522.91 o 
 -12   0  18   128845.23   126571.38  10045.05 o 
 -10   0  18    11988.17    10919.79    852.41 o 
  -8   0  18     4330.05     3967.31    600.97 o 
  -6   0  18    50142.30    42920.30   4617.87 o 
  -4   0  18    13105.65    13410.48    776.85 o 
  -2   0  18      380.93      484.71    285.03 o 
   0   0  18     4471.62     4348.87    578.85 o 
   2   0  18     2713.75     3111.69    547.58 o 
   4   0  18    43995.89    46851.34   2523.16 o 
   6   0  18    98358.80   106639.41   4496.21 o 
   8   0  18    50400.93    51785.71   3015.10 o 
  10   0  18    23657.07    24565.15   2200.50 o 
  12   0  18     1651.03     2602.51   1142.57 o 
 -17   1  18      114.67        0.00    735.26 o 
 -16   1  18    15359.16    15086.32   1125.38 o 
 -15   1  18      368.62      644.85    564.46 o 
 -14   1  18    15312.12    13658.05   1147.85 o 
 -13   1  18     5078.87     4709.27    497.90 o 
 -12   1  18     4094.78     3675.76    506.80 o 
 -11   1  18     1867.42     1930.39    396.62 o 
 -10   1  18    11334.50     9967.33    592.65 o 
  -9   1  18     9936.87     9538.01    564.95 o 
  -8   1  18     3337.75     2803.72    395.16 o 
  -7   1  18    26854.30    25486.24   1548.37 o 
  -6   1  18    14963.07    14737.77    741.89 o 
  -5   1  18    65045.17    64330.13   1398.11 o 
  -4   1  18   154858.78   152052.88   2732.19 o 
  -3   1  18    36732.63    36108.80    797.11 o 
  -2   1  18   105699.22   107044.43   1578.02 o 
  -1   1  18     4916.08     5531.29    393.49 o 
   0   1  18    19683.91    20264.36    685.92 o 
   1   1  18       64.22        0.00    468.79 o 
   2   1  18    13961.08    14770.34    607.77 o 
   3   1  18      803.50      599.44    380.22 o 
   4   1  18    19285.88    18698.58    688.92 o 
   5   1  18     8395.41     8504.50    480.00 o 
   6   1  18     4411.52     4797.33    847.06 o 
   7   1  18    10270.44    11103.30   1065.82 o 
   8   1  18    26449.64    29419.57   1574.35 o 
   9   1  18     4052.69     3860.36    871.28 o 
  10   1  18    19154.25    20262.57   3940.79 o 
  11   1  18      308.54      475.28    968.01 o 
  12   1  18      333.42        0.00    655.92 o 
 -17   2  18    24070.33    23652.99   1376.20 o 
 -16   2  18     1723.08     2314.00    661.25 o 
 -15   2  18    40685.54    40491.40   1731.77 o 
 -14   2  18     9501.95     9564.91    722.96 o 
 -13   2  18    27539.65    26965.70   1174.25 o 
 -12   2  18    20121.50    20127.00    791.64 o 
 -11   2  18      124.71      392.18    336.74 o 
 -10   2  18      592.96      255.98    341.92 o 
  -9   2  18    15810.92    14413.18    656.19 o 
  -8   2  18    40849.29    36390.83   1166.49 o 
  -7   2  18     1528.38      930.54    329.20 o 
  -6   2  18    44872.06    39961.79   1033.97 o 
  -5   2  18     2613.51     3032.78    368.95 o 
  -4   2  18      231.50      294.95    283.65 o 
  -3   2  18    55797.62    52857.21   1017.54 o 
  -2   2  18    39656.83    38872.57    927.39 o 
  -1   2  18     6741.42     6639.71    342.81 o 
   0   2  18    54354.94    52760.88   1156.11 o 
   1   2  18     4728.43     4324.49    398.17 o 
   2   2  18    11393.38    11606.44    645.92 o 
   3   2  18    52779.38    53788.13   1231.29 o 
   4   2  18    24415.08    24795.55    777.69 o 
   5   2  18   104395.08   105094.98   2369.72 o 
   6   2  18    50102.45    51823.95   1952.42 o 
   7   2  18    43483.30    45736.16   3993.69 o 
   8   2  18    10506.84    12542.38   2845.83 o 
   9   2  18      324.99      309.44   1243.07 o 
  10   2  18     5215.29     5315.58    944.41 o 
  11   2  18     6071.52     6687.45   1026.13 o 
 -16   3  18     7012.32     6519.48   1100.25 o 
 -15   3  18     7649.29     8851.34    930.24 o 
 -14   3  18     1541.66     1949.96    476.89 o 
 -13   3  18    19575.38    19316.82   1575.70 o 
 -12   3  18    28048.81    27671.55    927.28 o 
 -11   3  18    16227.17    14691.70    763.50 o 
 -10   3  18    67843.23    65461.62   1505.11 o 
  -9   3  18    22750.31    23579.58    827.95 o 
  -8   3  18    10530.32    10762.89    574.75 o 
  -7   3  18    62881.89    62664.47   1400.93 o 
  -6   3  18     5097.55     4892.08    630.65 o 
  -5   3  18   156991.41   153802.50   3895.70 o 
  -4   3  18     7536.88     6756.10    455.04 o 
  -3   3  18   109072.70   105305.27   2151.12 o 
  -2   3  18        8.15        0.00    182.32 o 
  -1   3  18     6047.27     5530.17    310.03 o 
   0   3  18    51539.79    52273.82   1144.31 o 
   1   3  18    40863.91    38423.27   1155.93 o 
   2   3  18   178023.70   175965.67   3025.47 o 
   3   3  18    26818.49    25161.47    792.81 o 
   4   3  18    57722.62    56506.73   3221.95 o 
   5   3  18     1107.82     1475.02    672.20 o 
   6   3  18      830.53      479.56    339.18 o 
   7   3  18    54357.47    56598.27   2109.40 o 
   8   3  18    70870.63    72427.76   2509.37 o 
   9   3  18    62747.57    61376.46   2337.28 o 
  10   3  18    42956.80    43036.02   1946.30 o 
  11   3  18      543.05      236.42    888.66 o 
 -16   4  18      477.22        0.00    510.79 o 
 -15   4  18    18836.55    19635.73   1232.62 o 
 -14   4  18     1172.50      497.36    423.28 o 
 -13   4  18     7264.63     7593.03    673.57 o 
 -12   4  18     2210.31     2416.67    390.78 o 
 -11   4  18    12300.29    11152.62    604.66 o 
 -10   4  18    43036.29    44402.30   1714.81 o 
  -9   4  18    45975.11    43742.89   1155.08 o 
  -8   4  18   133589.52   126120.44   2406.29 o 
  -7   4  18     8458.47     8366.20    502.69 o 
  -6   4  18    44532.74    42913.97   1559.96 o 
  -5   4  18     2276.18     2129.11    333.48 o 
  -4   4  18     8125.68     7694.01    421.91 o 
  -3   4  18    83068.35    80761.59   1753.12 o 
  -2   4  18   132456.56   128287.95   1986.62 o 
  -1   4  18    51297.55    49857.30   1025.43 o 
   0   4  18   164746.22   168257.19   2858.14 o 
   1   4  18      596.68      519.23    292.25 o 
   2   4  18     2865.40     3560.44    560.41 o 
   3   4  18    69490.73    67023.73   2131.68 o 
   4   4  18    19528.03    20313.95    760.44 o 
   5   4  18    59831.16    61074.79   2209.20 o 
   6   4  18    14253.69    15065.04    802.90 o 
   7   4  18    19787.78    19099.72   1236.68 o 
   8   4  18    13621.10    12334.80   1110.41 o 
   9   4  18     4927.59     4781.82    922.75 o 
  10   4  18    91723.50    97016.50   3145.47 o 
  11   4  18    36966.00    40749.06   2486.14 o 
 -16   5  18     3500.94     2959.25   1264.23 o 
 -15   5  18     4633.88     6015.11   1121.41 o 
 -14   5  18    17823.78    17188.69    903.49 o 
 -13   5  18    19605.57    20027.49    950.25 o 
 -12   5  18    73702.34    71201.57   1622.95 o 
 -11   5  18    38015.09    36332.40   1056.26 o 
 -10   5  18    86351.18    84084.93   2916.55 o 
  -9   5  18     1472.57     1162.67    372.59 o 
  -8   5  18     5858.94     5260.14    468.79 o 
  -7   5  18     2754.97     2921.10    456.57 o 
  -6   5  18    22663.17    21544.36    729.12 o 
  -5   5  18    18988.28    16690.01    636.12 o 
  -4   5  18    20599.00    21042.85    637.43 o 
  -3   5  18     4198.66     3979.20    329.67 o 
  -2   5  18     4700.03     4216.72    335.44 o 
  -1   5  18    15464.46    13539.73    823.56 o 
   0   5  18   161160.89   157681.20   3151.71 o 
   1   5  18   101147.13    97972.67   1839.05 o 
   2   5  18   161693.63   159329.36   2775.98 o 
   3   5  18    87684.40    84608.83   1680.52 o 
   4   5  18    55431.87    55033.01   1459.90 o 
   5   5  18     5826.48     6094.61    775.28 o 
   6   5  18     1584.73     1437.91    419.14 o 
   7   5  18    17614.58    18154.00   1198.54 o 
   8   5  18    82114.84    81133.27   2692.55 o 
   9   5  18    77693.51    77016.66   2651.27 o 
  10   5  18    56017.30    51239.18   2480.85 o 
  11   5  18     3401.48     3596.47   1031.48 o 
 -15   6  18       75.08      111.01    539.84 o 
 -14   6  18    19448.78    19594.57    972.66 o 
 -13   6  18      289.21      619.36    445.32 o 
 -12   6  18      157.72      533.05    450.37 o 
 -11   6  18     6986.55     6611.52    520.83 o 
 -10   6  18    13335.22    12273.46    728.37 o 
  -9   6  18    60203.25    60103.91   1409.90 o 
  -8   6  18    57194.17    54552.54   1302.13 o 
  -7   6  18    46999.02    41693.73   1539.01 o 
  -6   6  18     6672.41     7058.99    558.88 o 
  -5   6  18     5987.12     5852.96    494.59 o 
  -4   6  18     1716.40     1429.87    276.69 o 
  -3   6  18     9061.40     8976.54    519.03 o 
  -2   6  18    99785.91    97045.27   2112.56 o 
  -1   6  18    67382.49    63821.55   1293.76 o 
   0   6  18    49362.74    49001.99   1093.96 o 
   1   6  18    33275.84    32044.52    932.99 o 
   2   6  18     3345.42     3252.95    375.60 o 
   3   6  18       62.73      326.21    293.96 o 
   4   6  18    63207.28    60365.36   1562.19 o 
   5   6  18      733.75      558.20    358.26 o 
   6   6  18    74162.71    71472.13   1813.41 o 
   7   6  18      824.46      515.17    365.55 o 
   8   6  18      146.07        0.00   1634.50 o 
   9   6  18    14801.16    14287.11   1198.54 o 
  10   6  18    52029.78    52300.69   3734.50 o 
 -15   7  18     3707.68     3510.94    558.03 o 
 -14   7  18     1340.54      833.10    561.68 o 
 -13   7  18     1139.01     1633.69    485.98 o 
 -12   7  18    27180.19    26838.47   1738.31 o 
 -11   7  18    26960.71    25851.06    888.14 o 
 -10   7  18      366.35      291.16    322.60 o 
  -9   7  18    40380.60    39311.07   1081.09 o 
  -8   7  18    21753.13    22250.51    791.44 o 
  -7   7  18    13627.48    13620.54    966.59 o 
  -6   7  18   110961.18   111968.12   2168.82 o 
  -5   7  18      662.85      902.76    359.52 o 
  -4   7  18   138898.89   135570.91   2791.04 o 
  -3   7  18     5249.15     5319.80    601.32 o 
  -2   7  18    29344.85    27784.87   1786.24 o 
  -1   7  18      893.86      489.34    258.72 o 
   0   7  18    18168.50    18083.67    628.81 o 
   1   7  18    35654.96    35013.76    909.06 o 
   2   7  18    30970.91    31148.72   1233.81 o 
   3   7  18    53923.53    51397.55   1188.42 o 
   4   7  18    11744.90    12042.05   1097.83 o 
   5   7  18     6807.50     7429.89    614.18 o 
   6   7  18    12945.47    14356.24    810.44 o 
   7   7  18       70.01        0.00    958.66 o 
   8   7  18    45535.52    43330.22   2216.37 o 
   9   7  18    16795.28    15376.81   2422.66 o 
  10   7  18     9494.50     9023.11   1066.92 o 
 -14   8  18    36035.65    37719.72   1348.99 o 
 -13   8  18     5693.10     5345.20    632.20 o 
 -12   8  18    16599.50    16487.65    892.81 o 
 -11   8  18     2228.86     3066.08    586.36 o 
 -10   8  18     2690.31     1961.97    386.23 o 
  -9   8  18      477.70      552.72    329.33 o 
  -8   8  18      953.88     1230.80    336.37 o 
  -7   8  18    11798.64    11826.57    668.03 o 
  -6   8  18     1260.69     1692.33    389.45 o 
  -5   8  18    11143.04    10570.42    807.81 o 
  -4   8  18      141.88     1183.85    608.31 o 
  -3   8  18      429.46      319.73    310.94 o 
  -2   8  18    26425.62    25747.22    897.22 o 
  -1   8  18    16038.81    15625.59    577.49 o 
   0   8  18      144.60        0.00    291.66 o 
   1   8  18    18754.36    18763.51    651.80 o 
   2   8  18    19026.22    18613.07    663.46 o 
   3   8  18     4707.81     5347.78    839.07 o 
   4   8  18    65563.04    66188.77   1676.98 o 
   5   8  18    13498.93    12304.76    709.15 o 
   6   8  18   118749.04   116768.87   2637.78 o 
   7   8  18    19723.04    19720.88    915.23 o 
   8   8  18    15548.06    15333.88   1364.73 o 
   9   8  18      829.76     1437.79    598.32 o 
 -14   9  18     9344.10     9859.91    778.71 o 
 -13   9  18     2540.05     2311.29    526.05 o 
 -12   9  18      759.06      981.65    457.01 o 
 -11   9  18     3099.06     3617.04    595.71 o 
 -10   9  18      346.09      280.56    327.76 o 
  -9   9  18    13062.17    13912.82    664.25 o 
  -8   9  18     3425.14     4025.50    488.91 o 
  -7   9  18       35.71        0.00    385.28 o 
  -6   9  18    20604.98    19158.70   1121.41 o 
  -5   9  18    16017.81    16358.92    972.49 o 
  -4   9  18    32006.67    32234.34   1355.88 o 
  -3   9  18    47450.61    43349.13   1397.55 o 
  -2   9  18    46250.84    43415.82   1440.89 o 
  -1   9  18    11126.91    11224.90    506.22 o 
   0   9  18     3125.39     2690.46    338.17 o 
   1   9  18      306.96      485.66    273.23 o 
   2   9  18     2854.06     2751.03    355.93 o 
   3   9  18     3583.46     3663.41    460.11 o 
   4   9  18      238.79     1050.95    378.67 o 
   5   9  18     2503.66     3399.84    495.59 o 
   6   9  18     1073.83     1537.55    434.41 o
[truncated: 134,952 more chars]
